# Supplementary material for: Hierarchical TAF1-dependent co-translational assembly of the basal transcription factor TFIID
Source: Nat Struct Mol Biol. 2023 Jun 29;30(8):1141–52. doi: 10.1038/s41594-023-01026-3 (PMC10442232; doi:10.1038/s41594-023-01026-3)
Supplement: Supplementary file 4 — Supplementary Table 4: oligonucleotides sequence file [file 41594_2023_1026_MOESM4_ESM.xlsx]

## Sheet: RT-qPCR primers
Name	Sequence
GAPDH Fwd	TCGACAGTCAGCCGCATCTTCTTT
GAPDH Rev	ACCAAATCCGTTGACTCCGACCTT
PPIB Fwd	CCGAACGCAACATGAAGGTG
PPIB Rev	ACCAAAGATCACCCGGCCTA
TAF1 Fwd	TTCCAACCCTGTTGCCATGA
TAF1 Rev	TTTCTGCGAACCTCATCCGC
TAF2 Fwd	CATGTGTACCGCCAAAGT
TAF2 Rev	GCAGTTGCTTCTGTGTAAATC
TAF3 Fwd	GACGACTGCGATGACTGGTA
TAF3 Rev	CTTCTTGTTCGCACACTTGG
TAF4 Fwd	GCCGCGCAAACTTTGAATG
TAF4 Rev	TTGTTGACCAGGCTGACAGC
TAF5 Fwd	AGTTGGAAGTGTTGCTGTGG
TAF5 Rev	TCCTTGTTGGTTGTAGGCTGAC
TAF6 Fwd	CCAGGAGTTCATTCCTTTCC
TAF6 Rev	TGATGTCGCTCAGATCAACC
TAF7 Fwd	TCTACTGTGAGAAGGGCAGTAC
TAF7 Rev	ATTCCATGACGCCCATCAGG
TAF8 Fwd	ACAGAGGCAGGGTTTGAGAGT
TAF8 Rev	AGACTTGGCACTTCTCCCAAT
TAF9 Fwd	GGAGTTTGCCTTCCGATATG
TAF9 Rev	CGCACATCATCTGCATCAAC
TAF9/9B Fwd	ATCAAACCCCTTTGCCA
TAF9/9B Rev	TTCAGCCTATAGTTTGGAGC
TAF10 Fwd	TGCCAATGATGCCCTACAGC
TAF10 Rev	AGGGCAGGGGTCAAGTCCTC
TAF11 Fwd	AAAGGCTGATCCAGTCCATCAC
TAF11 Rev	TTTCTCCCCACTTCTCACACAC
TAF12 Fwd	TATGAGGACCCGCACTCCTAC
TAF12 Rev	GCCGAGCTTTGGACTTCAGC
TAF13 Fwd	AATTGGAGGAGGTGCAGAAGG
TAF13 Rev	TGGTCATCCCCAAAGCCATAC
TBP Fwd	TCATACCGTGCTGCTATCT
TBP Rev	CTCCCTCAAACCAACTTGTC
Rplp0-mouse Fwd	TTCTGAGTGATGTGCAGCTG
Rplp0-mouse Rev	GGAGATGTTCAGCATGTTCAGC
Taf1-mouse Fwd	TGGAGATGGTGATCTTGCAG
Taf1-mouse Rev	TCCTCATCATCTTCGCCTTC
Taf8-mouse Fwd	ATATCAGCACGGACGATTCC
Taf8-mouse Rev	GGTTATCGATGACGCTCTCC
Taf10-mouse Fwd	CCACGCATAATTCGGCTCAT
Taf10-mouse Rev	CCTCCATGGTTAGGTGTACT

## Sheet: smiFISH probes
smiFISH primary probes (including FLAP extension)
CTNNB1_01	CTCATGTTCCATCATGGGGTCCATACCTTACACTCGGACCTCGTCGACATGCATT
CTNNB1_02	GCATCCTGGCCATATCCACCAGAGTGTTACACTCGGACCTCGTCGACATGCATT
CTNNB1_03	TGTTCTGAAGAGAGAGCTGGTCAGCTCAACTTTACACTCGGACCTCGTCGACATGCATT
CTNNB1_04	GCCGTTTCTTGTAATCTTGTGGCTTGTCCTTTACACTCGGACCTCGTCGACATGCATT
CTNNB1_05	AGCTGTGGCTCCCTCAGCTTCAATAGTTACACTCGGACCTCGTCGACATGCATT
CTNNB1_06	TGCAGCTTCCTTGTCCTGAGCAAGTTCATTACACTCGGACCTCGTCGACATGCATT
CTNNB1_07	GAGCTAGGATGTGAAGGGCTCCGGTACAACTTACACTCGGACCTCGTCGACATGCATT
CTNNB1_08	AAATTGCTGCTGTGTCCCACCCATGGTTACACTCGGACCTCGTCGACATGCATT
CTNNB1_09	GGCCAGTGGGATGGTGGGTGTAAGAGCTTACACTCGGACCTCGTCGACATGCATT
CTNNB1_10	TGGGCCATCTCTGCTTCTTGGTGTCGTTACACTCGGACCTCGTCGACATGCATT
CTNNB1_11	TGATGTCTTCCCTGTCACCAGCCCGATTACACTCGGACCTCGTCGACATGCATT
CTNNB1_12	GTCCCAAGGAGACCTTCCATCCCTTCTTACACTCGGACCTCGTCGACATGCATT
CTNNB1_13	AGCACCTTCAGCACTCTGCTTGTGGTTTACACTCGGACCTCGTCGACATGCATT
CTNNB1_14	ACCACTAGCCAGTATGATGAGCTTGCTTTTTACACTCGGACCTCGTCGACATGCATT
CTNNB1_15	TTGTTTTGTTGAGCAAGGCAACCATTTTCTGCTTACACTCGGACCTCGTCGACATGCATT
CTNNB1_16	TGGGAAAGGTTATGCAAGGTCCCAGCGGTATTACACTCGGACCTCGTCGACATGCATT
CTNNB1_17	ATAGCGTGTCTGGAAGCTTCCTTTTTAGAAAGTTACACTCGGACCTCGTCGACATGCATT
CTNNB1_18	TGGTCCTCGTCATTTAGCAGTTTTGTCAGTTCTTACACTCGGACCTCGTCGACATGCATT
CTNNB1_19	ATTGCACGTGTGGCAAGTTCTGCATCATCTTACACTCGGACCTCGTCGACATGCATT
CTNNB1_20	ATGGTTCAGCCAAACGCTGGACATTAGTGGTTACACTCGGACCTCGTCGACATGCATT
CTNNB1_21	GTCCATCAATATCAGCTACTTGTTCTTGAGTGTTACACTCGGACCTCGTCGACATGCATT
CTNNB1_22	CTTGGGAGGTATCCACATCCTCTTCCTTTACACTCGGACCTCGTCGACATGCATT
CTNNB1_23	ATTGCCTTTACCACTCAGAGAAGGAGCTGTTTACACTCGGACCTCGTCGACATGCATT
CTNNB1_24	GTGGCACCAGAATGGATTCCAGAGTCCAGTTACACTCGGACCTCGTCGACATGCATT
TAF1_01	GCAATGGAGTGGAAATCCTCACTGTCCTTTACACTCGGACCTCGTCGACATGCATT
TAF1_02	CTCATAGCTCCCATAACTGATGTTGCTATTTACACTCGGACCTCGTCGACATGCATT
TAF1_03	TCCACTTTCACTCAGCTGGATAGCAGAGTTACACTCGGACCTCGTCGACATGCATT
TAF1_04	GGAGATGTTCTTACGTATGGTCTCTAAATCCATTACACTCGGACCTCGTCGACATGCATT
TAF1_05	AGCAAGGGGTTGATAGCTTTCTCTAAGCGAGTTACACTCGGACCTCGTCGACATGCATT
TAF1_06	AGTCCTTTACAACCTTTGCATTGACTGGAGTTTACACTCGGACCTCGTCGACATGCATT
TAF1_07	AAGGTGGCGCATTTGTTTGATAATAGAGGGGGTTACACTCGGACCTCGTCGACATGCATT
TAF1_08	GAATTTGTTAGTCCTCATGTGTCCAATGGCATTACACTCGGACCTCGTCGACATGCATT
TAF1_09	ACATAGGCATCAATGACAGCTGGTTTTCGGTTACACTCGGACCTCGTCGACATGCATT
TAF1_10	AGACTTCAGTTGATGACAGAACCTTGTTCTGTTTACACTCGGACCTCGTCGACATGCATT
TAF1_11	GTCAAAGATGCGCTGACATTCCTCTTTGTAATTACACTCGGACCTCGTCGACATGCATT
TAF1_12	AACTTTTTAATCTCTTCCTCAGGCACACCTTACACTCGGACCTCGTCGACATGCATT
TAF1_13	AGAAGTTGCTTGGCATTTTTCAGGGAAAGGCGTTACACTCGGACCTCGTCGACATGCATT
TAF1_14	AGCAATGAAGGCCCTTGTGGTGTTCCAAGTTACACTCGGACCTCGTCGACATGCATT
TAF1_15	GCAGTGCGAACTTCATCATCAATCTTCATTTACACTCGGACCTCGTCGACATGCATT
TAF1_16	AATTCCCGAATATAGTAACCCTGTCTTGTCCTTACACTCGGACCTCGTCGACATGCATT
TAF1_17	ATGTGGGTGGGAAAGAAGGGCTGCCGTAATTTACACTCGGACCTCGTCGACATGCATT
TAF1_18	GGCATGGCCTGAGCATCCCAAATGATTTACACTCGGACCTCGTCGACATGCATT
TAF1_19	CCAGCGTCCATATACCAGATCCTCATTTACACTCGGACCTCGTCGACATGCATT
TAF1_20	GATGATATCATCCTCCCAATGCAGCTTTACACTCGGACCTCGTCGACATGCATT
TAF1_21	TCGTGATTTCATCATCAGAGAGACACTGCTTTACACTCGGACCTCGTCGACATGCATT
TAF1_22	CAAAGACTTCTGGCTGACTTCTGATTCTACTTACACTCGGACCTCGTCGACATGCATT
TAF1_23	CAATGGAAGGGTCAGCTTTCCATCTTCAGATTACACTCGGACCTCGTCGACATGCATT
TAF1_24	TTCATCATTTACCAAGGCACCGTCAGTCCTTACACTCGGACCTCGTCGACATGCATT
smiFISH secondary FLAP probe
2´Cy3-FLAP	AATGCATGTCGACGAGGTCCGAGTGTAA
