# Supplementary material for: Hierarchical TAF1-dependent co-translational assembly of the basal transcription factor TFIID
Source: Nat Struct Mol Biol. 2023 Jun 29;30(8):1141–52. doi: 10.1038/s41594-023-01026-3 (PMC10442232; doi:10.1038/s41594-023-01026-3)
Supplement: Source Data Fig. 1 — Source data for Fig. 1 plots. [file 41594_2023_1026_MOESM5_ESM.xlsx]

## Sheet: Fig1-b
Treatment	Targets	InpPercent
CHX	PPIB	0.363205
CHX	PPIB	0.360696
Puro	PPIB	0.177865
Puro	PPIB	0.190631
CHX	PPIB	0.431926
CHX	PPIB	0.469389
Puro	PPIB	0.271468
Puro	PPIB	0.258611
CHX	PPIB	0.0328914
CHX	PPIB	0.0333506
Puro	PPIB	0.2267
Puro	PPIB	0.244661
CHX	TAF1	17.4343
CHX	TAF1	19.0782
Puro	TAF1	0.541058
Puro	TAF1	0.533609
CHX	TAF1	9.40779
CHX	TAF1	10.083
Puro	TAF1	0.897421
Puro	TAF1	0.988872
CHX	TAF1	11.908
CHX	TAF1	8.47878
Puro	TAF1	0.269593
Puro	TAF1	0.309681
CHX	TAF10	6.16395
CHX	TAF10	6.16395
Puro	TAF10	0.232267
Puro	TAF10	0.235509
CHX	TAF10	4.65524
CHX	TAF10	4.68762
Puro	TAF10	0.249802
Puro	TAF10	0.262221
CHX	TAF10	1.7277
CHX	TAF10	1.93034
Puro	TAF10	0.103224
Puro	TAF10	0.108356
CHX	TAF8	3.983
CHX	TAF8	4.09498
Puro	TAF8	0.299132
Puro	TAF8	0.292976
CHX	TAF8	4.45016
CHX	TAF8	4.23939
Puro	TAF8	0.408627
Puro	TAF8	0.394708
CHX	TAF8	1.82621
CHX	TAF8	1.82621
Puro	TAF8	0.130657
Puro	TAF8	0.135265

## Sheet: Fig1-c
Treatment	Targets	InpPercent
CHX	Rplpo1	0.397453
CHX	Rplpo1	0.400218
Puro	Rplpo1	0.585953
Puro	Rplpo1	0.581905
CHX	Rplpo1	0.280069
CHX	Rplpo1	0.287943
Puro	Rplpo1	0.621513
Puro	Rplpo1	0.634572
CHX	Taf1	10.2593
CHX	Taf1	10.4748
Puro	Taf1	0.333061
Puro	Taf1	0.328475
CHX	Taf1	9.87552
CHX	Taf1	9.40779
Puro	Taf1	0.558201
Puro	Taf1	0.581905
CHX	Taf10	3.83402
CHX	Taf10	3.75511
Puro	Taf10	0.320602
Puro	Taf10	0.329616
CHX	Taf10	5.0942
CHX	Taf10	5.05901
Puro	Taf10	0.314004
Puro	Taf10	0.318388
CHX	Taf8	11.0338
CHX	Taf8	11.908
Puro	Taf8	0.284965
Puro	Taf8	0.286947
CHX	Taf8	14.8651
CHX	Taf8	15.932
Puro	Taf8	0.385247
Puro	Taf8	0.387927

## Sheet: Fig1-e
RIP	Targets	meanFoldEnrichment
GFP-TAF1	PPIB	1.41479
GFP-TAF1	TAF1	421.985
GFP-TAF1	TAF10	2.06163
GFP-TAF1	TAF11	2.23244
GFP-TAF1	TAF12	2.42826
GFP-TAF1	TAF13	2.09025
GFP-TAF1	TAF2	2.32781
GFP-TAF1	TAF3	2.55234
GFP-TAF1	TAF4	2.5052
GFP-TAF1	TAF5	1.88572
GFP-TAF1	TAF6	3.28742
GFP-TAF1	TAF7	24.3645
GFP-TAF1	TAF8	2.5729
GFP-TAF1	TAF9	1.99371
GFP-TAF1	TBP	2.09675
GFP-TAF10	PPIB	0.970915
GFP-TAF10	TAF1	8.60525
GFP-TAF10	TAF10	28.1494
GFP-TAF10	TAF11	0.86431
GFP-TAF10	TAF12	0.790176
GFP-TAF10	TAF13	0.870036
GFP-TAF10	TAF2	1.10925
GFP-TAF10	TAF3	10.332
GFP-TAF10	TAF4	0.745387
GFP-TAF10	TAF5	0.939248
GFP-TAF10	TAF6	1.042
GFP-TAF10	TAF7	0.747825
GFP-TAF10	TAF8	22.7037
GFP-TAF10	TAF9	0.907506
GFP-TAF10	TBP	0.767455
GFP-TAF11	PPIB	1.53999
GFP-TAF11	TAF1	2.85222
GFP-TAF11	TAF10	1.88029
GFP-TAF11	TAF11	572.599
GFP-TAF11	TAF12	1.92707
GFP-TAF11	TAF13	34.6189
GFP-TAF11	TAF2	1.51708
GFP-TAF11	TAF3	1.37493
GFP-TAF11	TAF4	1.41619
GFP-TAF11	TAF5	1.244
GFP-TAF11	TAF6	1.22803
GFP-TAF11	TAF7	1.66299
GFP-TAF11	TAF8	1.72612
GFP-TAF11	TAF9	1.41371
GFP-TAF11	TBP	1.53872
GFP-TAF12	PPIB	0.652378
GFP-TAF12	TAF1	3.18963
GFP-TAF12	TAF10	0.460114
GFP-TAF12	TAF11	0.819084
GFP-TAF12	TAF12	118.226
GFP-TAF12	TAF13	0.615468
GFP-TAF12	TAF2	0.776129
GFP-TAF12	TAF3	0.665247
GFP-TAF12	TAF4	2.95466
GFP-TAF12	TAF5	0.623713
GFP-TAF12	TAF6	0.647877
GFP-TAF12	TAF7	0.653664
GFP-TAF12	TAF8	0.495971
GFP-TAF12	TAF9	0.331657
GFP-TAF12	TBP	0.598035
GFP-TAF13	PPIB	0.800522
GFP-TAF13	TAF1	1.07555
GFP-TAF13	TAF10	0.762177
GFP-TAF13	TAF11	5.00784
GFP-TAF13	TAF12	0.74091
GFP-TAF13	TAF13	0.853147
GFP-TAF13	TAF2	0.573158
GFP-TAF13	TAF3	0.74409
GFP-TAF13	TAF4	0.747927
GFP-TAF13	TAF5	0.718392
GFP-TAF13	TAF6	0.651594
GFP-TAF13	TAF7	0.918454
GFP-TAF13	TAF8	0.72539
GFP-TAF13	TAF9	0.74431
GFP-TAF13	TBP	0.800558
GFP-TAF2	PPIB	1.31949
GFP-TAF2	TAF1	6.00777
GFP-TAF2	TAF10	1.86968
GFP-TAF2	TAF11	1.91836
GFP-TAF2	TAF12	1.70028
GFP-TAF2	TAF13	1.81985
GFP-TAF2	TAF2	441.41
GFP-TAF2	TAF3	1.79171
GFP-TAF2	TAF4	2.31744
GFP-TAF2	TAF5	1.99002
GFP-TAF2	TAF6	2.48887
GFP-TAF2	TAF7	1.63958
GFP-TAF2	TAF8	9.83587
GFP-TAF2	TAF9	1.57514
GFP-TAF2	TBP	1.85478
GFP-TAF3	PPIB	1.1997
GFP-TAF3	TAF1	1.17323
GFP-TAF3	TAF10	1.3205
GFP-TAF3	TAF11	1.33368
GFP-TAF3	TAF12	1.2509
GFP-TAF3	TAF13	1.35067
GFP-TAF3	TAF2	1.39519
GFP-TAF3	TAF3	61.0901
GFP-TAF3	TAF4	1.0329
GFP-TAF3	TAF5	1.22165
GFP-TAF3	TAF6	1.06807
GFP-TAF3	TAF7	1.29055
GFP-TAF3	TAF8	1.1059
GFP-TAF3	TAF9	1.18738
GFP-TAF3	TBP	1.73522
GFP-TAF4	PPIB	1.51173
GFP-TAF4	TAF1	96.5934
GFP-TAF4	TAF10	1.56171
GFP-TAF4	TAF11	3.39327
GFP-TAF4	TAF12	4.68944
GFP-TAF4	TAF13	2.63066
GFP-TAF4	TAF2	2.09463
GFP-TAF4	TAF3	3.34041
GFP-TAF4	TAF4	894.732
GFP-TAF4	TAF5	2.06939
GFP-TAF4	TAF6	2.92134
GFP-TAF4	TAF7	2.07033
GFP-TAF4	TAF8	1.90214
GFP-TAF4	TAF9	2.06888
GFP-TAF4	TBP	2.28579
GFP-TAF5	PPIB	1.0214
GFP-TAF5	TAF1	8.65453
GFP-TAF5	TAF10	1.07179
GFP-TAF5	TAF11	1.30478
GFP-TAF5	TAF12	0.961118
GFP-TAF5	TAF13	1.02092
GFP-TAF5	TAF2	1.33368
GFP-TAF5	TAF3	1.44981
GFP-TAF5	TAF4	1.13902
GFP-TAF5	TAF5	447.341
GFP-TAF5	TAF6	20.624
GFP-TAF5	TAF7	1.32528
GFP-TAF5	TAF8	0.873261
GFP-TAF5	TAF9	1.04962
GFP-TAF5	TBP	1.0699
GFP-TAF6	PPIB	1.04441
GFP-TAF6	TAF1	1.81821
GFP-TAF6	TAF10	1.73842
GFP-TAF6	TAF11	1.75726
GFP-TAF6	TAF12	1.64146
GFP-TAF6	TAF13	2.02041
GFP-TAF6	TAF2	1.45062
GFP-TAF6	TAF3	1.26651
GFP-TAF6	TAF4	1.63707
GFP-TAF6	TAF5	1.47232
GFP-TAF6	TAF6	1.2503
GFP-TAF6	TAF7	1.51051
GFP-TAF6	TAF8	1.79624
GFP-TAF6	TAF9	5.76435
GFP-TAF6	TBP	1.73799
GFP-TAF7	PPIB	0.900536
GFP-TAF7	TAF1	1.59934
GFP-TAF7	TAF10	0.824517
GFP-TAF7	TAF11	1.24918
GFP-TAF7	TAF12	0.853451
GFP-TAF7	TAF13	0.724874
GFP-TAF7	TAF2	0.989643
GFP-TAF7	TAF3	0.935718
GFP-TAF7	TAF4	2.14921
GFP-TAF7	TAF5	0.949072
GFP-TAF7	TAF6	1.00229
GFP-TAF7	TAF7	39.5527
GFP-TAF7	TAF8	0.940847
GFP-TAF7	TAF9	0.817227
GFP-TAF7	TBP	0.904744
GFP-TAF8	PPIB	2.20909
GFP-TAF8	TAF1	528.911
GFP-TAF8	TAF10	2.06021
GFP-TAF8	TAF11	1.48581
GFP-TAF8	TAF12	1.44813
GFP-TAF8	TAF13	1.87703
GFP-TAF8	TAF2	710.433
GFP-TAF8	TAF3	4.82363
GFP-TAF8	TAF4	2.34033
GFP-TAF8	TAF5	2.2588
GFP-TAF8	TAF6	3.94834
GFP-TAF8	TAF7	1.83741
GFP-TAF8	TAF8	3276.92
GFP-TAF8	TAF9	1.85183
GFP-TAF8	TBP	1.42669
GFP-TAF9	PPIB	1.05455
GFP-TAF9	TAF1	3.7176
GFP-TAF9	TAF10	1.19948
GFP-TAF9	TAF11	1.13042
GFP-TAF9	TAF12	1.03333
GFP-TAF9	TAF13	1.03895
GFP-TAF9	TAF2	1.24237
GFP-TAF9	TAF3	1.01786
GFP-TAF9	TAF4	1.10703
GFP-TAF9	TAF5	1.03877
GFP-TAF9	TAF6	39.153
GFP-TAF9	TAF7	1.08527
GFP-TAF9	TAF8	0.990187
GFP-TAF9	TAF9	149.607
GFP-TAF9	TBP	0.97159
GFP-TBP	PPIB	1.19026
GFP-TBP	TAF1	394.208
GFP-TBP	TAF10	2.55006
GFP-TBP	TAF11	0.984159
GFP-TBP	TAF12	1.84865
GFP-TBP	TAF13	0.989654
GFP-TBP	TAF2	2.44358
GFP-TBP	TAF3	2.40586
GFP-TBP	TAF4	1.11485
GFP-TBP	TAF5	4.4551
GFP-TBP	TAF6	2.14072
GFP-TBP	TAF7	1.41387
GFP-TBP	TAF8	1.32791
GFP-TBP	TAF9	1.23783
GFP-TBP	TBP	1.11164

## Sheet: Fig1-f
Treatment	Targets	InpPercent
CHX	PPIB	0.0382214
CHX	PPIB	0.0379573
CHX	PPIB	0.0390245
Puro	PPIB	0.0548077
Puro	PPIB	0.053309
Puro	PPIB	0.0514931
CHX	PPIB	0.0331202
CHX	PPIB	0.0328914
CHX	PPIB	0.0328914
Puro	PPIB	0.053804
Puro	PPIB	0.0613776
Puro	PPIB	0.0592869
CHX	TAF1	1.8928
CHX	TAF1	1.71775
CHX	TAF1	1.67078
Puro	TAF1	0.0453482
Puro	TAF1	0.0466231
Puro	TAF1	0.0256871
CHX	TAF1	4.48111
CHX	TAF1	5.00669
CHX	TAF1	4.90365
Puro	TAF1	0.0361596
Puro	TAF1	0.0439048
Puro	TAF1	0.0404007
CHX	TAF6	0.08269
CHX	TAF6	0.0690534
CHX	TAF6	0.0874048
Puro	TAF6	0.150433
Puro	TAF6	0.136521
Puro	TAF6	0.136521
CHX	TAF6	0.160858
CHX	TAF6	0.178483
CHX	TAF6	0.163103
Puro	TAF6	0.0952056
Puro	TAF6	0.123895
Puro	TAF6	0.0999389
CHX	TAF9	0.0483789
CHX	TAF9	0.0518513
CHX	TAF9	0.0536798
Puro	TAF9	0.0311892
Puro	TAF9	0.0376082
Puro	TAF9	0.0338944
CHX	TAF9	0.186493
CHX	TAF9	0.153594
CHX	TAF9	0.174004
Puro	TAF9	0.0357443
Puro	TAF9	0.0396608
Puro	TAF9	0.0393868

## Sheet: Fig1-g
Treatment	Targets	InpPercent
CHX	PPIB	0.199416
CHX	PPIB	0.17481
CHX	PPIB	0.199416
Puro	PPIB	0.176841
Puro	PPIB	0.203137
Puro	PPIB	0.185633
CHX	PPIB	0.227487
CHX	PPIB	0.195312
CHX	PPIB	0.182233
Puro	PPIB	0.0709948
Puro	PPIB	0.0874048
Puro	PPIB	0.0844275
CHX	TAF1	2.72676
CHX	TAF1	2.70793
CHX	TAF1	2.4575
Puro	TAF1	0.797666
Puro	TAF1	0.744248
Puro	TAF1	0.647906
CHX	TAF1	4.9836
CHX	TAF1	3.85623
CHX	TAF1	3.4039
Puro	TAF1	0.41577
Puro	TAF1	0.342424
Puro	TAF1	0.445611
CHX	TAF7	49.8846
CHX	TAF7	44.0333
CHX	TAF7	45.9032
Puro	TAF7	0.872881
Puro	TAF7	0.843147
Puro	TAF7	0.860863
CHX	TAF7	25.5253
CHX	TAF7	30.566
CHX	TAF7	30.3549
Puro	TAF7	0.562733
Puro	TAF7	0.641946
Puro	TAF7	0.669206
