# Supplementary material for: Hierarchical TAF1-dependent co-translational assembly of the basal transcription factor TFIID
Source: Nat Struct Mol Biol. 2023 Jun 29;30(8):1141–52. doi: 10.1038/s41594-023-01026-3 (PMC10442232; doi:10.1038/s41594-023-01026-3)
Supplement: Source Data Fig. 2 — Source data for Fig. 2 plots. [file 41594_2023_1026_MOESM6_ESM.xlsx]

## Sheet: Fig2-b
Image	Cell-ID	smiFISH	CytoSpotsNumber
0	1	CTNNB1	45
0	2	CTNNB1	102
0	3	CTNNB1	186
0	4	CTNNB1	98
0	5	CTNNB1	200
0	6	CTNNB1	138
0	7	CTNNB1	196
0	8	CTNNB1	91
0	9	CTNNB1	176
0	10	CTNNB1	329
0	11	CTNNB1	120
0	12	CTNNB1	252
0	13	CTNNB1	141
0	14	CTNNB1	151
0	15	CTNNB1	147
0	16	CTNNB1	260
0	17	CTNNB1	142
0	18	CTNNB1	158
0	19	CTNNB1	289
0	20	CTNNB1	145
0	21	CTNNB1	130
0	22	CTNNB1	191
0	23	CTNNB1	127
0	24	CTNNB1	221
0	25	CTNNB1	167
0	26	CTNNB1	41
1	1	CTNNB1	203
1	2	CTNNB1	177
1	3	CTNNB1	236
1	4	CTNNB1	144
1	5	CTNNB1	269
1	6	CTNNB1	202
1	7	CTNNB1	201
1	8	CTNNB1	166
1	9	CTNNB1	248
1	10	CTNNB1	199
1	11	CTNNB1	272
1	12	CTNNB1	224
1	13	CTNNB1	184
1	14	CTNNB1	326
1	15	CTNNB1	198
1	16	CTNNB1	150
1	17	CTNNB1	206
2	1	CTNNB1	48
2	2	CTNNB1	184
2	3	CTNNB1	162
2	4	CTNNB1	117
2	5	CTNNB1	229
2	6	CTNNB1	220
2	7	CTNNB1	229
2	8	CTNNB1	212
2	9	CTNNB1	177
2	10	CTNNB1	199
2	11	CTNNB1	145
2	12	CTNNB1	153
2	13	CTNNB1	289
2	14	CTNNB1	160
2	15	CTNNB1	135
2	16	CTNNB1	166
0	1	CTNNB1	112
0	2	CTNNB1	240
0	3	CTNNB1	120
0	4	CTNNB1	118
0	5	CTNNB1	153
0	6	CTNNB1	211
0	7	CTNNB1	114
0	8	CTNNB1	139
0	9	CTNNB1	150
0	10	CTNNB1	239
0	11	CTNNB1	184
0	12	CTNNB1	120
0	13	CTNNB1	152
0	14	CTNNB1	206
0	15	CTNNB1	122
0	16	CTNNB1	175
0	17	CTNNB1	157
0	18	CTNNB1	149
0	19	CTNNB1	247
0	20	CTNNB1	138
0	21	CTNNB1	161
0	22	CTNNB1	117
1	1	CTNNB1	123
1	2	CTNNB1	161
1	3	CTNNB1	148
1	4	CTNNB1	174
1	5	CTNNB1	249
1	6	CTNNB1	163
1	7	CTNNB1	171
1	8	CTNNB1	222
1	9	CTNNB1	142
1	10	CTNNB1	177
1	11	CTNNB1	229
1	12	CTNNB1	225
1	13	CTNNB1	161
1	14	CTNNB1	169
1	15	CTNNB1	96
1	16	CTNNB1	99
1	17	CTNNB1	107
1	18	CTNNB1	256
1	19	CTNNB1	188
1	20	CTNNB1	137
1	21	CTNNB1	271
2	1	CTNNB1	143
2	2	CTNNB1	139
2	3	CTNNB1	163
2	4	CTNNB1	232
2	5	CTNNB1	193
2	6	CTNNB1	187
2	7	CTNNB1	260
2	8	CTNNB1	156
2	9	CTNNB1	223
2	10	CTNNB1	85
2	11	CTNNB1	170
2	12	CTNNB1	235
2	13	CTNNB1	95
2	14	CTNNB1	166
2	15	CTNNB1	241
2	16	CTNNB1	178
2	17	CTNNB1	207
2	18	CTNNB1	250
2	19	CTNNB1	142
2	20	CTNNB1	170
2	21	CTNNB1	254
2	22	CTNNB1	194
2	23	CTNNB1	219
2	24	CTNNB1	128
2	25	CTNNB1	137
2	26	CTNNB1	278
2	27	CTNNB1	140
0	1	TAF1	25
0	2	TAF1	38
0	3	TAF1	19
0	4	TAF1	6
0	5	TAF1	12
0	6	TAF1	28
0	7	TAF1	45
0	8	TAF1	23
0	9	TAF1	24
0	10	TAF1	13
0	11	TAF1	30
0	12	TAF1	25
0	13	TAF1	18
0	14	TAF1	49
0	15	TAF1	42
0	16	TAF1	47
0	17	TAF1	16
0	18	TAF1	22
0	19	TAF1	20
0	20	TAF1	25
0	21	TAF1	18
0	22	TAF1	22
1	1	TAF1	29
1	2	TAF1	13
1	3	TAF1	26
1	4	TAF1	18
1	5	TAF1	33
1	6	TAF1	38
1	7	TAF1	41
1	8	TAF1	23
1	9	TAF1	26
1	10	TAF1	21
1	11	TAF1	17
1	12	TAF1	23
1	13	TAF1	41
1	14	TAF1	41
1	15	TAF1	22
1	16	TAF1	20
1	17	TAF1	29
1	18	TAF1	29
2	1	TAF1	23
2	2	TAF1	27
2	3	TAF1	21
2	4	TAF1	45
2	5	TAF1	34
2	6	TAF1	16
2	7	TAF1	47
2	8	TAF1	43
2	9	TAF1	34
2	10	TAF1	35
2	11	TAF1	30
2	12	TAF1	36
2	13	TAF1	20
2	14	TAF1	32
2	15	TAF1	25
2	16	TAF1	23
2	17	TAF1	34
2	18	TAF1	20
0	1	TAF1	4
0	2	TAF1	24
0	3	TAF1	29
0	4	TAF1	39
0	5	TAF1	37
0	6	TAF1	15
0	7	TAF1	39
0	8	TAF1	58
0	9	TAF1	17
0	10	TAF1	26
0	11	TAF1	20
0	12	TAF1	37
0	13	TAF1	19
0	14	TAF1	14
0	15	TAF1	24
0	16	TAF1	32
0	17	TAF1	30
0	18	TAF1	33
0	19	TAF1	33
0	20	TAF1	31
0	21	TAF1	16
0	22	TAF1	16
0	23	TAF1	35
1	1	TAF1	6
1	2	TAF1	64
1	3	TAF1	39
1	4	TAF1	39
1	5	TAF1	17
1	6	TAF1	33
1	7	TAF1	34
1	8	TAF1	28
1	9	TAF1	36
1	10	TAF1	32
1	11	TAF1	54
1	12	TAF1	41
1	13	TAF1	22
1	14	TAF1	25
1	15	TAF1	23
1	16	TAF1	25
1	17	TAF1	31
1	18	TAF1	16
1	19	TAF1	10
1	20	TAF1	28
1	21	TAF1	16
1	22	TAF1	27
1	23	TAF1	27
1	24	TAF1	32
1	25	TAF1	21
1	26	TAF1	24
1	27	TAF1	7
1	28	TAF1	36
2	1	TAF1	54
2	2	TAF1	32
2	3	TAF1	37
2	4	TAF1	20
2	5	TAF1	40
2	6	TAF1	18
2	7	TAF1	25
2	8	TAF1	26
2	9	TAF1	29
2	10	TAF1	23
2	11	TAF1	28
2	12	TAF1	25
2	13	TAF1	31
2	14	TAF1	16
2	15	TAF1	22
2	16	TAF1	38
2	17	TAF1	33
2	18	TAF1	26
2	19	TAF1	23
2	20	TAF1	22
2	21	TAF1	22
2	22	TAF1	24
0	1	CTNNB1	56
0	2	CTNNB1	106
0	3	CTNNB1	136
0	4	CTNNB1	54
0	5	CTNNB1	56
0	6	CTNNB1	104
0	7	CTNNB1	82
0	8	CTNNB1	85
0	9	CTNNB1	122
0	10	CTNNB1	124
0	11	CTNNB1	107
0	12	CTNNB1	102
0	13	CTNNB1	107
0	14	CTNNB1	70
0	15	CTNNB1	110
0	16	CTNNB1	127
0	17	CTNNB1	102
0	18	CTNNB1	110
0	19	CTNNB1	70
0	20	CTNNB1	105
0	21	CTNNB1	128
0	22	CTNNB1	81
0	23	CTNNB1	54
1	1	CTNNB1	105
1	2	CTNNB1	134
1	3	CTNNB1	68
1	4	CTNNB1	121
1	5	CTNNB1	88
1	6	CTNNB1	97
1	7	CTNNB1	73
1	8	CTNNB1	130
1	9	CTNNB1	193
1	10	CTNNB1	128
1	11	CTNNB1	100
1	12	CTNNB1	116
1	13	CTNNB1	89
1	14	CTNNB1	173
1	15	CTNNB1	85
1	16	CTNNB1	84
1	17	CTNNB1	44
1	18	CTNNB1	198
2	1	CTNNB1	137
2	2	CTNNB1	184
2	3	CTNNB1	110
2	4	CTNNB1	157
2	5	CTNNB1	149
2	6	CTNNB1	87
2	7	CTNNB1	199
2	8	CTNNB1	116
2	9	CTNNB1	123
2	10	CTNNB1	169
2	11	CTNNB1	149
2	12	CTNNB1	210
2	13	CTNNB1	133
2	14	CTNNB1	87
2	15	CTNNB1	107
2	16	CTNNB1	105
2	17	CTNNB1	168
2	18	CTNNB1	114
2	19	CTNNB1	113
0	1	CTNNB1	52
0	2	CTNNB1	91
0	3	CTNNB1	101
0	4	CTNNB1	82
0	5	CTNNB1	98
0	6	CTNNB1	104
0	7	CTNNB1	75
0	8	CTNNB1	78
0	9	CTNNB1	87
0	10	CTNNB1	115
0	11	CTNNB1	193
0	12	CTNNB1	111
0	13	CTNNB1	112
0	14	CTNNB1	95
0	15	CTNNB1	117
0	16	CTNNB1	98
0	17	CTNNB1	98
0	18	CTNNB1	74
0	19	CTNNB1	52
0	20	CTNNB1	59
1	1	CTNNB1	49
1	2	CTNNB1	53
1	3	CTNNB1	56
1	4	CTNNB1	63
1	5	CTNNB1	39
1	6	CTNNB1	63
1	7	CTNNB1	198
1	8	CTNNB1	153
1	9	CTNNB1	76
1	10	CTNNB1	71
1	11	CTNNB1	169
1	12	CTNNB1	176
1	13	CTNNB1	75
1	14	CTNNB1	143
2	1	CTNNB1	43
2	2	CTNNB1	12
2	3	CTNNB1	52
2	4	CTNNB1	79
2	5	CTNNB1	93
2	6	CTNNB1	55
2	7	CTNNB1	108
2	8	CTNNB1	87
2	9	CTNNB1	67
2	10	CTNNB1	103
2	11	CTNNB1	88
2	12	CTNNB1	77
2	13	CTNNB1	111
2	14	CTNNB1	83
2	15	CTNNB1	101
2	16	CTNNB1	100
2	17	CTNNB1	130
0	1	TAF1	11
0	2	TAF1	20
0	3	TAF1	22
0	4	TAF1	16
0	5	TAF1	27
0	6	TAF1	17
0	7	TAF1	24
0	8	TAF1	17
0	9	TAF1	71
0	10	TAF1	34
0	11	TAF1	17
0	12	TAF1	35
0	13	TAF1	19
0	14	TAF1	19
0	15	TAF1	80
0	16	TAF1	33
0	17	TAF1	40
0	18	TAF1	31
0	19	TAF1	28
0	20	TAF1	30
0	21	TAF1	20
0	22	TAF1	28
0	23	TAF1	22
1	1	TAF1	36
1	2	TAF1	45
1	3	TAF1	8
1	4	TAF1	27
1	5	TAF1	40
1	6	TAF1	28
1	7	TAF1	20
1	8	TAF1	38
1	9	TAF1	14
1	10	TAF1	13
1	11	TAF1	43
1	12	TAF1	22
1	13	TAF1	38
1	14	TAF1	13
1	15	TAF1	37
1	16	TAF1	28
1	17	TAF1	21
1	18	TAF1	21
1	19	TAF1	16
1	20	TAF1	14
1	21	TAF1	2
1	22	TAF1	2
2	1	TAF1	14
2	2	TAF1	18
2	3	TAF1	15
2	4	TAF1	23
2	5	TAF1	21
2	6	TAF1	14
2	7	TAF1	21
2	8	TAF1	25
2	9	TAF1	29
2	10	TAF1	21
2	11	TAF1	31
2	12	TAF1	18
2	13	TAF1	57
2	14	TAF1	53
2	15	TAF1	22
2	16	TAF1	45
2	17	TAF1	27
2	18	TAF1	38
2	19	TAF1	34
2	20	TAF1	35
2	21	TAF1	46
2	22	TAF1	33
2	23	TAF1	35
2	24	TAF1	32
2	25	TAF1	21
2	26	TAF1	7
0	1	TAF1	32
0	2	TAF1	13
0	3	TAF1	27
0	4	TAF1	23
0	5	TAF1	32
0	6	TAF1	41
0	7	TAF1	27
0	8	TAF1	44
0	9	TAF1	55
0	10	TAF1	16
0	11	TAF1	65
0	12	TAF1	26
0	13	TAF1	21
0	14	TAF1	34
0	15	TAF1	38
0	16	TAF1	30
0	17	TAF1	19
0	18	TAF1	25
0	19	TAF1	28
0	20	TAF1	25
0	21	TAF1	33
0	22	TAF1	9
1	1	TAF1	13
1	2	TAF1	17
1	3	TAF1	32
1	4	TAF1	14
1	5	TAF1	45
1	6	TAF1	18
1	7	TAF1	33
1	8	TAF1	36
1	9	TAF1	28
1	10	TAF1	28
1	11	TAF1	23
1	12	TAF1	50
1	13	TAF1	30
1	14	TAF1	51
1	15	TAF1	41
1	16	TAF1	55
1	17	TAF1	22
1	18	TAF1	41
1	19	TAF1	25
1	20	TAF1	33
1	21	TAF1	36
1	22	TAF1	26
2	1	TAF1	12
2	2	TAF1	10
2	3	TAF1	18
2	4	TAF1	18
2	5	TAF1	31
2	6	TAF1	38
2	7	TAF1	23
2	8	TAF1	33
2	9	TAF1	45
2	10	TAF1	23
2	11	TAF1	38
2	12	TAF1	38
2	13	TAF1	46
2	14	TAF1	34
2	15	TAF1	20
2	16	TAF1	34
2	17	TAF1	32
2	18	TAF1	21
2	19	TAF1	32
2	20	TAF1	26
2	21	TAF1	49
2	22	TAF1	43
2	23	TAF1	23
2	24	TAF1	23
2	25	TAF1	36
2	26	TAF1	44
2	27	TAF1	30
2	28	TAF1	14
2	29	TAF1	15
2	30	TAF1	7
0	1	CTNNB1	127
0	2	CTNNB1	161
0	3	CTNNB1	118
0	4	CTNNB1	111
0	5	CTNNB1	156
0	6	CTNNB1	100
0	7	CTNNB1	185
0	8	CTNNB1	171
0	9	CTNNB1	117
0	10	CTNNB1	263
0	11	CTNNB1	164
0	12	CTNNB1	152
0	13	CTNNB1	104
0	14	CTNNB1	157
1	1	CTNNB1	125
1	2	CTNNB1	139
1	3	CTNNB1	159
1	4	CTNNB1	131
1	5	CTNNB1	146
1	6	CTNNB1	184
1	7	CTNNB1	90
1	8	CTNNB1	132
1	9	CTNNB1	76
1	10	CTNNB1	255
1	11	CTNNB1	177
1	12	CTNNB1	166
1	13	CTNNB1	258
1	14	CTNNB1	110
1	15	CTNNB1	62
1	16	CTNNB1	135
2	1	CTNNB1	61
2	2	CTNNB1	119
2	3	CTNNB1	87
2	4	CTNNB1	132
2	5	CTNNB1	96
2	6	CTNNB1	85
2	7	CTNNB1	197
2	8	CTNNB1	89
2	9	CTNNB1	118
2	10	CTNNB1	69
2	11	CTNNB1	98
2	12	CTNNB1	152
2	13	CTNNB1	116
2	14	CTNNB1	67
2	15	CTNNB1	146
2	16	CTNNB1	149
2	17	CTNNB1	92
2	18	CTNNB1	80
2	19	CTNNB1	162
0	1	CTNNB1	60
0	2	CTNNB1	184
0	3	CTNNB1	150
0	4	CTNNB1	64
0	5	CTNNB1	137
0	6	CTNNB1	137
0	7	CTNNB1	133
0	8	CTNNB1	144
0	9	CTNNB1	142
0	10	CTNNB1	120
0	11	CTNNB1	115
0	12	CTNNB1	103
0	13	CTNNB1	128
0	14	CTNNB1	85
0	15	CTNNB1	118
0	16	CTNNB1	66
0	17	CTNNB1	134
1	1	CTNNB1	144
1	2	CTNNB1	131
1	3	CTNNB1	185
1	4	CTNNB1	90
1	6	CTNNB1	191
1	7	CTNNB1	129
1	8	CTNNB1	262
1	9	CTNNB1	121
1	10	CTNNB1	96
1	11	CTNNB1	86
1	12	CTNNB1	140
1	13	CTNNB1	116
1	14	CTNNB1	148
1	15	CTNNB1	154
1	16	CTNNB1	78
2	1	CTNNB1	93
2	2	CTNNB1	85
2	3	CTNNB1	143
2	4	CTNNB1	73
2	5	CTNNB1	149
2	6	CTNNB1	110
2	7	CTNNB1	123
2	8	CTNNB1	105
2	9	CTNNB1	137
2	10	CTNNB1	181
2	11	CTNNB1	119
2	12	CTNNB1	145
2	13	CTNNB1	135
2	14	CTNNB1	102
2	15	CTNNB1	182
2	16	CTNNB1	77
2	17	CTNNB1	169
2	18	CTNNB1	210
2	19	CTNNB1	117
2	20	CTNNB1	70
2	21	CTNNB1	139
2	22	CTNNB1	122
0	1	TAF1	27
0	2	TAF1	9
0	3	TAF1	28
0	4	TAF1	26
0	5	TAF1	17
0	6	TAF1	22
0	7	TAF1	21
0	8	TAF1	24
0	9	TAF1	20
0	10	TAF1	43
0	11	TAF1	30
0	12	TAF1	34
0	13	TAF1	25
0	14	TAF1	19
0	15	TAF1	20
0	16	TAF1	38
0	17	TAF1	43
0	18	TAF1	36
1	1	TAF1	9
1	2	TAF1	17
1	3	TAF1	19
1	4	TAF1	34
1	5	TAF1	33
1	6	TAF1	29
1	7	TAF1	20
1	8	TAF1	44
1	9	TAF1	39
1	10	TAF1	15
1	11	TAF1	10
1	12	TAF1	17
1	13	TAF1	44
1	14	TAF1	22
1	15	TAF1	9
1	16	TAF1	24
1	17	TAF1	36
1	18	TAF1	29
1	19	TAF1	15
1	20	TAF1	18
2	1	TAF1	15
2	2	TAF1	15
2	3	TAF1	36
2	4	TAF1	16
2	5	TAF1	23
2	6	TAF1	31
2	7	TAF1	12
2	8	TAF1	17
2	9	TAF1	16
2	10	TAF1	23
2	11	TAF1	21
2	12	TAF1	19
2	13	TAF1	46
2	14	TAF1	25
2	15	TAF1	19
2	16	TAF1	40
2	17	TAF1	13
2	18	TAF1	43
2	19	TAF1	21
0	1	TAF1	9
0	2	TAF1	11
0	3	TAF1	27
0	4	TAF1	16
0	5	TAF1	11
0	6	TAF1	13
0	7	TAF1	14
0	8	TAF1	5
0	9	TAF1	25
0	10	TAF1	6
0	11	TAF1	30
0	12	TAF1	26
0	13	TAF1	11
0	14	TAF1	9
0	15	TAF1	22
1	1	TAF1	17
1	2	TAF1	2
1	3	TAF1	40
1	4	TAF1	31
1	5	TAF1	14
1	6	TAF1	26
1	7	TAF1	6
1	8	TAF1	53
1	9	TAF1	14
1	10	TAF1	22
1	11	TAF1	15
1	12	TAF1	53
1	13	TAF1	19
1	14	TAF1	17
1	15	TAF1	12
1	16	TAF1	46
1	17	TAF1	35
1	18	TAF1	12
1	19	TAF1	10
1	20	TAF1	13
1	21	TAF1	14
1	22	TAF1	21
2	1	TAF1	20
2	2	TAF1	12
2	3	TAF1	22
2	4	TAF1	23
2	5	TAF1	20
2	6	TAF1	27
2	7	TAF1	31
2	8	TAF1	25
2	9	TAF1	22
2	10	TAF1	14
2	11	TAF1	27
2	12	TAF1	15
2	13	TAF1	22
2	14	TAF1	15
2	15	TAF1	23
2	16	TAF1	3
2	17	TAF1	29
2	18	TAF1	24
0	1	CTNNB1	187
0	2	CTNNB1	97
0	3	CTNNB1	113
0	4	CTNNB1	186
0	5	CTNNB1	220
0	6	CTNNB1	163
0	7	CTNNB1	136
0	8	CTNNB1	116
0	9	CTNNB1	80
0	10	CTNNB1	134
0	11	CTNNB1	306
0	12	CTNNB1	240
0	13	CTNNB1	220
0	14	CTNNB1	172
0	15	CTNNB1	163
0	16	CTNNB1	149
0	17	CTNNB1	234
0	18	CTNNB1	193
0	19	CTNNB1	134
0	20	CTNNB1	168
0	21	CTNNB1	121
0	22	CTNNB1	147
0	23	CTNNB1	151
0	24	CTNNB1	79
0	25	CTNNB1	36
1	1	CTNNB1	133
1	2	CTNNB1	248
1	3	CTNNB1	140
1	4	CTNNB1	113
1	5	CTNNB1	251
1	6	CTNNB1	123
1	7	CTNNB1	112
1	8	CTNNB1	187
1	9	CTNNB1	169
1	10	CTNNB1	181
1	11	CTNNB1	247
1	12	CTNNB1	152
1	13	CTNNB1	116
1	14	CTNNB1	111
1	15	CTNNB1	236
1	16	CTNNB1	193
1	17	CTNNB1	175
1	18	CTNNB1	182
1	19	CTNNB1	283
1	20	CTNNB1	89
1	21	CTNNB1	219
1	22	CTNNB1	294
1	23	CTNNB1	178
1	24	CTNNB1	116
1	25	CTNNB1	134
1	26	CTNNB1	130
1	27	CTNNB1	270
1	28	CTNNB1	28
1	29	CTNNB1	285
2	1	CTNNB1	92
2	2	CTNNB1	193
2	3	CTNNB1	175
2	4	CTNNB1	197
2	5	CTNNB1	111
2	6	CTNNB1	224
2	7	CTNNB1	183
2	8	CTNNB1	175
2	9	CTNNB1	192
2	10	CTNNB1	179
2	11	CTNNB1	126
2	12	CTNNB1	149
2	13	CTNNB1	181
2	14	CTNNB1	227
2	15	CTNNB1	85
2	16	CTNNB1	183
2	17	CTNNB1	229
2	18	CTNNB1	117
2	19	CTNNB1	235
2	20	CTNNB1	144
2	21	CTNNB1	215
2	22	CTNNB1	140
2	23	CTNNB1	186
2	24	CTNNB1	177
2	25	CTNNB1	154
0	1	CTNNB1	219
0	2	CTNNB1	199
0	3	CTNNB1	130
0	4	CTNNB1	268
0	5	CTNNB1	174
0	6	CTNNB1	249
0	7	CTNNB1	118
0	8	CTNNB1	133
0	9	CTNNB1	136
0	10	CTNNB1	197
0	11	CTNNB1	116
0	12	CTNNB1	149
0	13	CTNNB1	178
0	14	CTNNB1	198
0	15	CTNNB1	175
0	16	CTNNB1	346
0	17	CTNNB1	211
0	18	CTNNB1	252
0	19	CTNNB1	280
0	20	CTNNB1	179
0	21	CTNNB1	272
0	22	CTNNB1	198
0	23	CTNNB1	191
0	24	CTNNB1	146
1	1	CTNNB1	169
1	2	CTNNB1	37
1	3	CTNNB1	190
1	4	CTNNB1	163
1	5	CTNNB1	83
1	6	CTNNB1	183
1	7	CTNNB1	180
1	8	CTNNB1	241
1	9	CTNNB1	122
1	10	CTNNB1	262
1	11	CTNNB1	164
1	12	CTNNB1	271
1	13	CTNNB1	68
1	14	CTNNB1	165
1	15	CTNNB1	195
1	16	CTNNB1	183
1	17	CTNNB1	283
1	18	CTNNB1	49
1	19	CTNNB1	193
1	20	CTNNB1	214
1	21	CTNNB1	280
1	22	CTNNB1	128
1	23	CTNNB1	249
1	24	CTNNB1	158
1	25	CTNNB1	156
1	26	CTNNB1	175
1	27	CTNNB1	210
1	28	CTNNB1	134
1	29	CTNNB1	146
1	30	CTNNB1	249
1	31	CTNNB1	262
1	32	CTNNB1	118
1	33	CTNNB1	164
1	34	CTNNB1	169
2	1	CTNNB1	148
2	2	CTNNB1	124
2	3	CTNNB1	197
2	4	CTNNB1	148
2	5	CTNNB1	247
2	6	CTNNB1	172
2	7	CTNNB1	294
2	8	CTNNB1	153
2	9	CTNNB1	208
2	10	CTNNB1	232
2	11	CTNNB1	186
2	12	CTNNB1	183
2	13	CTNNB1	240
2	14	CTNNB1	175
2	15	CTNNB1	122
2	16	CTNNB1	135
2	17	CTNNB1	214
2	18	CTNNB1	122
2	19	CTNNB1	174
2	20	CTNNB1	181
2	21	CTNNB1	254
2	22	CTNNB1	286
2	23	CTNNB1	165
2	24	CTNNB1	168
2	25	CTNNB1	277
2	26	CTNNB1	188
2	27	CTNNB1	218
2	28	CTNNB1	207
2	29	CTNNB1	144
2	30	CTNNB1	77
2	31	CTNNB1	232
2	32	CTNNB1	407
2	33	CTNNB1	143
2	34	CTNNB1	5
0	1	TAF1	13
0	2	TAF1	20
0	3	TAF1	10
0	4	TAF1	15
0	5	TAF1	23
0	6	TAF1	14
0	7	TAF1	17
0	8	TAF1	18
0	9	TAF1	14
0	10	TAF1	55
0	11	TAF1	15
0	12	TAF1	7
0	13	TAF1	15
0	14	TAF1	23
0	15	TAF1	36
0	16	TAF1	16
0	17	TAF1	20
0	18	TAF1	32
0	19	TAF1	28
0	20	TAF1	36
0	21	TAF1	49
0	22	TAF1	20
0	23	TAF1	22
0	24	TAF1	17
0	25	TAF1	23
0	26	TAF1	14
0	27	TAF1	21
0	28	TAF1	13
0	29	TAF1	22
0	30	TAF1	41
0	31	TAF1	34
0	32	TAF1	23
0	33	TAF1	18
0	34	TAF1	46
0	35	TAF1	41
0	36	TAF1	31
0	37	TAF1	11
0	38	TAF1	12
0	39	TAF1	36
0	40	TAF1	28
0	41	TAF1	26
0	42	TAF1	24
0	43	TAF1	29
0	44	TAF1	24
0	45	TAF1	18
0	46	TAF1	31
0	47	TAF1	18
0	48	TAF1	5
1	1	TAF1	28
1	2	TAF1	16
1	3	TAF1	33
1	4	TAF1	37
1	5	TAF1	21
1	6	TAF1	14
1	7	TAF1	32
1	8	TAF1	21
1	9	TAF1	40
1	10	TAF1	24
1	11	TAF1	19
1	12	TAF1	36
1	13	TAF1	7
1	14	TAF1	35
1	15	TAF1	17
1	16	TAF1	25
1	17	TAF1	13
1	18	TAF1	67
1	19	TAF1	39
1	20	TAF1	31
1	21	TAF1	24
1	22	TAF1	23
1	23	TAF1	28
1	24	TAF1	28
1	25	TAF1	29
1	26	TAF1	16
1	27	TAF1	26
1	28	TAF1	27
1	29	TAF1	17
1	30	TAF1	16
1	31	TAF1	23
1	32	TAF1	45
1	33	TAF1	24
1	34	TAF1	26
1	35	TAF1	51
1	36	TAF1	25
1	37	TAF1	51
1	38	TAF1	15
1	39	TAF1	42
2	1	TAF1	34
2	2	TAF1	31
2	3	TAF1	20
2	4	TAF1	31
2	5	TAF1	24
2	6	TAF1	17
2	7	TAF1	37
2	8	TAF1	16
2	9	TAF1	24
2	10	TAF1	29
2	11	TAF1	36
2	12	TAF1	31
2	13	TAF1	24
2	14	TAF1	44
2	15	TAF1	27
2	16	TAF1	35
2	17	TAF1	26
2	18	TAF1	22
2	19	TAF1	33
2	20	TAF1	23
2	21	TAF1	39
2	22	TAF1	28
2	23	TAF1	12
2	24	TAF1	15
2	25	TAF1	38
0	1	TAF1	25
0	2	TAF1	37
0	3	TAF1	43
0	4	TAF1	30
0	5	TAF1	38
0	6	TAF1	26
0	7	TAF1	17
0	8	TAF1	16
0	9	TAF1	30
0	10	TAF1	14
0	11	TAF1	12
0	12	TAF1	43
0	13	TAF1	33
0	14	TAF1	16
0	15	TAF1	18
0	16	TAF1	17
0	17	TAF1	29
0	18	TAF1	24
0	19	TAF1	51
0	20	TAF1	24
0	21	TAF1	25
0	22	TAF1	20
0	23	TAF1	29
0	24	TAF1	9
0	25	TAF1	19
1	1	TAF1	18
1	2	TAF1	14
1	3	TAF1	41
1	4	TAF1	12
1	5	TAF1	56
1	6	TAF1	22
1	7	TAF1	33
1	8	TAF1	23
1	9	TAF1	54
1	10	TAF1	38
1	11	TAF1	25
1	12	TAF1	21
1	13	TAF1	17
1	14	TAF1	39
1	15	TAF1	14
1	16	TAF1	28
1	17	TAF1	41
1	18	TAF1	48
1	19	TAF1	24
1	20	TAF1	27
1	21	TAF1	33
1	22	TAF1	46
1	23	TAF1	16
1	24	TAF1	22
1	25	TAF1	24
1	26	TAF1	23
1	27	TAF1	27
1	28	TAF1	31
1	29	TAF1	38
1	30	TAF1	27
1	31	TAF1	22
1	32	TAF1	29
1	33	TAF1	37
1	34	TAF1	29
2	1	TAF1	38
2	2	TAF1	9
2	3	TAF1	72
2	4	TAF1	53
2	5	TAF1	19
2	6	TAF1	33
2	7	TAF1	20
2	8	TAF1	11
2	9	TAF1	26
2	10	TAF1	25
2	11	TAF1	19
2	12	TAF1	49
2	13	TAF1	15
2	14	TAF1	23
2	15	TAF1	35
2	16	TAF1	12
2	17	TAF1	17
2	18	TAF1	16
2	19	TAF1	21
2	20	TAF1	49
2	21	TAF1	68
2	22	TAF1	15
2	23	TAF1	49
2	24	TAF1	20
2	25	TAF1	35
2	26	TAF1	39
2	27	TAF1	49
2	28	TAF1	26
2	29	TAF1	30
2	30	TAF1	32
2	31	TAF1	6
2	32	TAF1	27
2	33	TAF1	42
2	34	TAF1	23
2	35	TAF1	22
2	36	TAF1	33
2	37	TAF1	12
2	38	TAF1	31
2	39	TAF1	30
2	40	TAF1	28
2	41	TAF1	23
2	42	TAF1	30
0	1	CTNNB1	121
0	2	CTNNB1	157
0	3	CTNNB1	177
0	4	CTNNB1	187
0	5	CTNNB1	183
0	6	CTNNB1	189
0	7	CTNNB1	201
0	8	CTNNB1	128
0	9	CTNNB1	230
0	10	CTNNB1	117
0	11	CTNNB1	177
0	12	CTNNB1	165
0	13	CTNNB1	143
0	14	CTNNB1	132
0	15	CTNNB1	137
0	16	CTNNB1	116
0	17	CTNNB1	158
0	18	CTNNB1	161
0	19	CTNNB1	151
1	1	CTNNB1	185
1	2	CTNNB1	140
1	3	CTNNB1	141
1	4	CTNNB1	266
1	5	CTNNB1	162
1	6	CTNNB1	74
1	7	CTNNB1	222
1	8	CTNNB1	73
1	9	CTNNB1	142
1	10	CTNNB1	132
1	11	CTNNB1	175
1	12	CTNNB1	178
1	13	CTNNB1	171
2	1	CTNNB1	82
2	2	CTNNB1	123
2	3	CTNNB1	87
2	4	CTNNB1	58
2	5	CTNNB1	119
2	6	CTNNB1	181
2	7	CTNNB1	158
2	8	CTNNB1	155
2	9	CTNNB1	147
2	10	CTNNB1	197
2	11	CTNNB1	160
2	12	CTNNB1	186
2	13	CTNNB1	171
2	14	CTNNB1	116
2	15	CTNNB1	151
2	16	CTNNB1	133
2	17	CTNNB1	131
2	18	CTNNB1	168
2	19	CTNNB1	133
2	20	CTNNB1	151
2	21	CTNNB1	129
0	1	CTNNB1	114
0	2	CTNNB1	127
0	3	CTNNB1	116
0	4	CTNNB1	194
0	5	CTNNB1	130
0	6	CTNNB1	150
0	7	CTNNB1	134
0	8	CTNNB1	154
0	9	CTNNB1	131
0	10	CTNNB1	131
0	11	CTNNB1	132
0	12	CTNNB1	147
0	13	CTNNB1	224
0	14	CTNNB1	154
0	15	CTNNB1	178
0	16	CTNNB1	155
0	17	CTNNB1	184
0	18	CTNNB1	136
0	19	CTNNB1	149
1	1	CTNNB1	101
1	2	CTNNB1	187
1	3	CTNNB1	122
1	4	CTNNB1	210
1	5	CTNNB1	77
1	6	CTNNB1	153
1	7	CTNNB1	118
1	8	CTNNB1	163
1	9	CTNNB1	161
1	10	CTNNB1	205
1	11	CTNNB1	135
1	12	CTNNB1	271
1	13	CTNNB1	111
1	14	CTNNB1	174
1	15	CTNNB1	120
1	16	CTNNB1	151
1	17	CTNNB1	119
2	1	CTNNB1	21
2	2	CTNNB1	81
2	3	CTNNB1	157
2	4	CTNNB1	141
2	5	CTNNB1	117
2	6	CTNNB1	48
2	7	CTNNB1	107
2	8	CTNNB1	71
2	9	CTNNB1	88
2	10	CTNNB1	172
2	11	CTNNB1	108
2	12	CTNNB1	116
2	13	CTNNB1	114
2	14	CTNNB1	123
2	15	CTNNB1	125
2	16	CTNNB1	189
2	17	CTNNB1	257
2	18	CTNNB1	155
2	19	CTNNB1	155
2	20	CTNNB1	132
2	21	CTNNB1	81
2	22	CTNNB1	115
2	23	CTNNB1	111
2	24	CTNNB1	94
0	1	TAF1	37
0	2	TAF1	25
0	3	TAF1	27
0	4	TAF1	21
0	5	TAF1	15
0	6	TAF1	32
0	7	TAF1	26
0	8	TAF1	43
0	9	TAF1	20
0	10	TAF1	49
0	11	TAF1	47
0	12	TAF1	9
0	13	TAF1	31
0	14	TAF1	24
0	15	TAF1	11
0	16	TAF1	11
0	17	TAF1	33
0	18	TAF1	18
0	19	TAF1	20
0	20	TAF1	27
0	21	TAF1	9
0	22	TAF1	20
0	23	TAF1	17
1	1	TAF1	7
1	2	TAF1	15
1	3	TAF1	24
1	4	TAF1	20
1	5	TAF1	27
1	6	TAF1	57
1	7	TAF1	37
1	8	TAF1	21
1	9	TAF1	14
1	10	TAF1	4
1	11	TAF1	14
1	12	TAF1	42
1	13	TAF1	19
1	14	TAF1	20
1	15	TAF1	38
1	16	TAF1	15
1	17	TAF1	40
1	18	TAF1	19
1	19	TAF1	26
1	20	TAF1	33
1	21	TAF1	11
1	22	TAF1	19
1	23	TAF1	7
2	1	TAF1	12
2	2	TAF1	28
2	3	TAF1	42
2	4	TAF1	15
2	5	TAF1	43
2	6	TAF1	14
2	7	TAF1	22
2	8	TAF1	46
2	9	TAF1	25
2	10	TAF1	25
2	11	TAF1	36
2	12	TAF1	25
2	13	TAF1	25
2	14	TAF1	33
2	15	TAF1	14
0	1	TAF1	54
0	2	TAF1	26
0	3	TAF1	28
0	4	TAF1	20
0	5	TAF1	29
0	6	TAF1	22
0	7	TAF1	77
0	8	TAF1	26
0	9	TAF1	37
0	10	TAF1	26
0	11	TAF1	34
0	12	TAF1	24
0	13	TAF1	28
0	14	TAF1	22
0	15	TAF1	14
0	16	TAF1	33
0	17	TAF1	23
0	18	TAF1	40
0	19	TAF1	19
0	20	TAF1	27
1	1	TAF1	16
1	2	TAF1	13
1	3	TAF1	9
1	4	TAF1	15
1	5	TAF1	34
1	6	TAF1	11
1	7	TAF1	46
1	8	TAF1	23
1	9	TAF1	38
1	10	TAF1	21
1	11	TAF1	49
1	12	TAF1	35
1	13	TAF1	44
1	14	TAF1	16
1	15	TAF1	48
1	16	TAF1	29
1	17	TAF1	34
1	18	TAF1	28
1	19	TAF1	15
1	20	TAF1	24
1	21	TAF1	8
1	22	TAF1	22
2	1	TAF1	18
2	2	TAF1	20
2	3	TAF1	13
2	4	TAF1	23
2	5	TAF1	42
2	6	TAF1	42
2	7	TAF1	14
2	8	TAF1	33
2	9	TAF1	34
2	10	TAF1	29
2	11	TAF1	14
2	12	TAF1	46
2	13	TAF1	56
2	14	TAF1	33
2	15	TAF1	21
2	16	TAF1	20

## Sheet: Fig2-d
smiFISH+treatment	fraction RNA spots co-loc with protein spots
TAF1+CHX	0.537313
TAF1+CHX	0.606322
TAF1+CHX	0.490722
TAF1+Puro	0.043379
TAF1+Puro	0.0413534
TAF1+Puro	0.0460922
CTNNB1+CHX	0.0172239
CTNNB1+CHX	0.0170358
CTNNB1+CHX	0.0192308
CTNNB1+Puro	0.0177778
CTNNB1+Puro	0.0233577
CTNNB1+Puro	0.026873
