# Supplementary material for: Hierarchical TAF1-dependent co-translational assembly of the basal transcription factor TFIID
Source: Nat Struct Mol Biol. 2023 Jun 29;30(8):1141–52. doi: 10.1038/s41594-023-01026-3 (PMC10442232; doi:10.1038/s41594-023-01026-3)
Supplement: Source Data Fig. 3 — Source data for Fig. 3 plots. [file 41594_2023_1026_MOESM7_ESM.xlsx]

## Sheet: Fig3-b
smiFISH+treatment	fraction RNA spots co-loc with protein spots
TAF1+CHX	0.0605263
TAF1+CHX	0.0559796
TAF1+CHX	0.0516717
TAF1+Puro	0.0178571
TAF1+Puro	0.0131579
TAF1+Puro	0.0152905
CTNNB1+CHX	0.00616861
CTNNB1+CHX	0.00634146
CTNNB1+CHX	0.00504686
CTNNB1+Puro	0.00622191
CTNNB1+Puro	0.00936569
CTNNB1+Puro	0.00753072

## Sheet: Fig3-c
smiFISH+treatment	fraction RNA spots co-loc with protein spots
TAF1+CHX	0.0706714
TAF1+CHX	0.0586081
TAF1+CHX	0.0702479
TAF1+Puro	0.0297619
TAF1+Puro	0.0238095
TAF1+Puro	0.0428571
CTNNB1+CHX	0.0190424
CTNNB1+CHX	0.0149254
CTNNB1+CHX	0.0203106
CTNNB1+Puro	0.014068
CTNNB1+Puro	0.015411
CTNNB1+Puro	0.0181311

## Sheet: Fig3-d
smiFISH+treatment	fraction RNA spots co-loc with protein spots
TAF1+CHX	0.445443
TAF1+CHX	0.443642
TAF1+CHX	0.347126
TAF1+Puro	0.0456731
TAF1+Puro	0.0174165
TAF1+Puro	0.0286738
CTNNB1+CHX	0.0129496
CTNNB1+CHX	0.00939778
CTNNB1+CHX	0.0104929
CTNNB1+Puro	0.010412
CTNNB1+Puro	0.0128164
CTNNB1+Puro	0.0124202

## Sheet: Fig3-e
smiFISH+treatment	fraction RNA spots co-loc with protein spots
TAF1+CHX	0.0552995
TAF1+CHX	0.136095
TAF1+CHX	0.0691057
TAF1+Puro	0.0218341
TAF1+Puro	0.0211864
TAF1+Puro	0.00588235
CTNNB1+CHX	0.0130368
CTNNB1+CHX	0.0115321
CTNNB1+CHX	0.0191919
CTNNB1+Puro	0.0142993
CTNNB1+Puro	0.0104493
CTNNB1+Puro	0.0207254

## Sheet: Fig3-f
smiFISH+treatment	fraction RNA spots co-loc with protein spots
TAF1+CHX	0.00534759
TAF1+CHX	0.00297619
TAF1+CHX	0.0111421
TAF1+Puro	0
TAF1+Puro	0.0125899
TAF1+Puro	0.00511509
CTNNB1+CHX	0.0060686
CTNNB1+CHX	0.00442327
CTNNB1+CHX	0.00511408
CTNNB1+Puro	0.0049437
CTNNB1+Puro	0.00431034
CTNNB1+Puro	0.00454742
