# Supplementary material for: Hierarchical TAF1-dependent co-translational assembly of the basal transcription factor TFIID
Source: Nat Struct Mol Biol. 2023 Jun 29;30(8):1141–52. doi: 10.1038/s41594-023-01026-3 (PMC10442232; doi:10.1038/s41594-023-01026-3)
Supplement: Source Data Fig. 4 — Source data for Fig. 4 plots. [file 41594_2023_1026_MOESM8_ESM.xlsx]

## Sheet: Fig4-a
Prey	IP	NSAF
TAF2	TAF2-IP	1.06594
TAF2	TAF2-IP	1.00992
TAF2	TAF2-IP	1.10528
TAF8	TAF2-IP	1.18205
TAF8	TAF2-IP	0.997909
TAF8	TAF2-IP	1.08916
TAF6	TAF2-IP	0.409249
TAF6	TAF2-IP	0.365556
TAF6	TAF2-IP	0.423919
TAF4	TAF2-IP	0.131797
TAF4	TAF2-IP	0.162924
TAF4	TAF2-IP	0.163374
TAF9	TAF2-IP	0.541664
TAF9	TAF2-IP	0.502195
TAF9	TAF2-IP	0.639467
TAF5	TAF2-IP	0.189921
TAF5	TAF2-IP	0.165724
TAF5	TAF2-IP	0.137166
TAF9B	TAF2-IP	0.427289
TAF9B	TAF2-IP	0.457777
TAF9B	TAF2-IP	0.269035
TAF4B	TAF2-IP	0.0933146
TAF4B	TAF2-IP	0.11279
TAF4B	TAF2-IP	0.107715
TAF10	TAF2-IP	0.450973
TAF10	TAF2-IP	0.283809
TAF10	TAF2-IP	0.27104
TAF12	TAF2-IP	0
TAF12	TAF2-IP	0.164695
TAF12	TAF2-IP	0.104857
TAF3	TAF2-IP	0
TAF3	TAF2-IP	0.00951413
TAF3	TAF2-IP	0
TAF1	TAF2-IP	0
TAF7	TAF2-IP	0
TAF11	TAF2-IP	0
TAF13	TAF2-IP	0
TBP	TAF2-IP	0

## Sheet: Fig4-b
Prey	IP	NSAF
TAF4	TAF4-IP	0.162436
TAF4	TAF4-IP	0.152493
TAF4	TAF4-IP	0.187908
TAF6	TAF4-IP	0.156197
TAF6	TAF4-IP	0.115766
TAF6	TAF4-IP	0.130936
TAF5	TAF4-IP	0.066091
TAF5	TAF4-IP	0.0435408
TAF5	TAF4-IP	0.0332413
TAF8	TAF4-IP	0.142131
TAF8	TAF4-IP	0.140454
TAF8	TAF4-IP	0.142973
TAF10	TAF4-IP	0.121268
TAF10	TAF4-IP	0.119837
TAF10	TAF4-IP	0.0813242
TAF9B	TAF4-IP	0.0351081
TAF9B	TAF4-IP	0.104082
TAF9B	TAF4-IP	0.0706322
TAF2	TAF4-IP	0.00734957
TAF2	TAF4-IP	0
TAF2	TAF4-IP	0
TAF9	TAF4-IP	0.0333793
TAF9	TAF4-IP	0.0989563
TAF9	TAF4-IP	0
TAF11	TAF4-IP	0
TAF11	TAF4-IP	0.0412709
TAF11	TAF4-IP	0.0420111
TAF1	TAF4-IP	0
TAF3	TAF4-IP	0
TAF4B	TAF4-IP	0
TAF7	TAF4-IP	0
TAF12	TAF4-IP	0
TAF13	TAF4-IP	0
TBP	TAF4-IP	0

## Sheet: Fig4-c
Prey	IP	NSAF
TAF9	TAF10-IP	1.0078
TAF9	TAF10-IP	1.20885
TAF9	TAF10-IP	1.01002
TAF9B	TAF10-IP	0.997648
TAF9B	TAF10-IP	1.04895
TAF9B	TAF10-IP	0.999838
TAF8	TAF10-IP	0.78253
TAF8	TAF10-IP	0.875051
TAF8	TAF10-IP	0.885441
TAF2	TAF10-IP	0.195796
TAF2	TAF10-IP	0.206281
TAF2	TAF10-IP	0.248552
TAF4	TAF10-IP	0.187519
TAF4	TAF10-IP	0.191188
TAF4	TAF10-IP	0.180702
TAF10	TAF10-IP	0.861501
TAF10	TAF10-IP	0.841759
TAF10	TAF10-IP	0.683519
TAF6	TAF10-IP	0.277411
TAF6	TAF10-IP	0.318194
TAF6	TAF10-IP	0.27802
TAF5	TAF10-IP	0.205414
TAF5	TAF10-IP	0.179514
TAF5	TAF10-IP	0.176456
TAF12	TAF10-IP	0.291626
TAF12	TAF10-IP	0.297332
TAF12	TAF10-IP	0.243555
TAF11	TAF10-IP	0.11126
TAF11	TAF10-IP	0.113437
TAF11	TAF10-IP	0.0743363
TAF4B	TAF10-IP	0.0272342
TAF4B	TAF10-IP	0.00925569
TAF4B	TAF10-IP	0.018196
TAF1	TAF10-IP	0
TAF3	TAF10-IP	0
TAF7	TAF10-IP	0
TAF13	TAF10-IP	0
TBP	TAF10-IP	0

## Sheet: Fig4-d
Prey	IP	NSAF
TAF11	TAF11-IP	0.19044
TAF11	TAF11-IP	0.322638
TAF11	TAF11-IP	0.320002
TAF13	TAF11-IP	0.108018
TAF13	TAF11-IP	0.109801
TAF13	TAF11-IP	0
TAF7	TAF11-IP	0.038379
TAF7	TAF11-IP	0
TAF7	TAF11-IP	0
TAF1	TAF11-IP	0
TAF2	TAF11-IP	0
TAF3	TAF11-IP	0
TAF4	TAF11-IP	0
TAF4B	TAF11-IP	0
TAF5	TAF11-IP	0
TAF6	TAF11-IP	0
TAF8	TAF11-IP	0
TAF9	TAF11-IP	0
TAF9B	TAF11-IP	0
TAF10	TAF11-IP	0
TAF12	TAF11-IP	0
TBP	TAF11-IP	0

## Sheet: Fig4-e
Prey	IP	NSAF
TAF7	TAF7-IP	1.32252
TAF7	TAF7-IP	1.51054
TAF7	TAF7-IP	1.24757
TAF1	TAF7-IP	0.0710425
TAF1	TAF7-IP	0.0582647
TAF1	TAF7-IP	0.0658993
TAF4	TAF7-IP	0.0865221
TAF4	TAF7-IP	0.100527
TAF4	TAF7-IP	0.0601936
TAF6	TAF7-IP	0.0924436
TAF6	TAF7-IP	0.134258
TAF6	TAF7-IP	0.128626
TAF5	TAF7-IP	0.0586728
TAF5	TAF7-IP	0.0568081
TAF5	TAF7-IP	0.0634959
TAF9	TAF7-IP	0.177796
TAF9	TAF7-IP	0.206575
TAF9	TAF7-IP	0.192412
TAF2	TAF7-IP	0.0195739
TAF2	TAF7-IP	0.00758072
TAF2	TAF7-IP	0.0181568
TAF8	TAF7-IP	0.0757068
TAF8	TAF7-IP	0.0586406
TAF8	TAF7-IP	0.0468172
TAF3	TAF7-IP	0.0168418
TAF3	TAF7-IP	0
TAF3	TAF7-IP	0.00781127
TAF13	TAF7-IP	0.063089
TAF13	TAF7-IP	0.0733007
TAF13	TAF7-IP	0.0585215
TAF10	TAF7-IP	0.0358855
TAF10	TAF7-IP	0.041694
TAF10	TAF7-IP	0.0332875
TAF11	TAF7-IP	0.037076
TAF11	TAF7-IP	0
TAF11	TAF7-IP	0.0687836
TAF9B	TAF7-IP	0
TAF9B	TAF7-IP	0
TAF9B	TAF7-IP	0.115644
TBP	TAF7-IP	0
TBP	TAF7-IP	0.0268121
TBP	TAF7-IP	0
TAF4B	TAF7-IP	0
TAF12	TAF7-IP	0

## Sheet: Fig4-f
Prey	IP	NSAF
TAF1	TAF1-IP	0
TAF1	TAF1-IP	0.00287578
TAF1	TAF1-IP	0
TAF6	TAF1-IP	0
TAF6	TAF1-IP	0
TAF6	TAF1-IP	0
TAF5	TAF1-IP	0
TAF5	TAF1-IP	0
TAF5	TAF1-IP	0
TAF7	TAF1-IP	0
TAF7	TAF1-IP	0
TAF7	TAF1-IP	0
TAF4	TAF1-IP	0.00260822
TAF4	TAF1-IP	0
TAF4	TAF1-IP	0.00253555
TAF9	TAF1-IP	0
TAF9	TAF1-IP	0
TAF9	TAF1-IP	0
TAF2	TAF1-IP	0
TAF2	TAF1-IP	0
TAF2	TAF1-IP	0
TAF3	TAF1-IP	0
TAF3	TAF1-IP	0
TAF3	TAF1-IP	0
TAF9B	TAF1-IP	0
TAF9B	TAF1-IP	0
TAF9B	TAF1-IP	0
TAF8	TAF1-IP	0
TAF8	TAF1-IP	0
TAF8	TAF1-IP	0
TAF4B	TAF1-IP	0
TAF4B	TAF1-IP	0
TAF4B	TAF1-IP	0
TAF10	TAF1-IP	0
TAF10	TAF1-IP	0
TAF10	TAF1-IP	0
TBP	TAF1-IP	0
TBP	TAF1-IP	0
TBP	TAF1-IP	0
TAF12	TAF1-IP	0
TAF12	TAF1-IP	0
TAF12	TAF1-IP	0
TAF11	TAF1-IP	0
TAF11	TAF1-IP	0
TAF11	TAF1-IP	0
TAF13	TAF1-IP	0
TAF13	TAF1-IP	0
TAF13	TAF1-IP	0
