# Supplementary material for: Hierarchical TAF1-dependent co-translational assembly of the basal transcription factor TFIID
Source: Nat Struct Mol Biol. 2023 Jun 29;30(8):1141–52. doi: 10.1038/s41594-023-01026-3 (PMC10442232; doi:10.1038/s41594-023-01026-3)
Supplement: Source Data Fig. 6 — Source data for Fig. 6 plots. [file 41594_2023_1026_MOESM9_ESM.xlsx]

## Sheet: Fig6-b
Prey	IP	siRNA	mean
TAF1	TAF2	CTR	0
TAF2	TAF2	CTR	0.0654666
TAF3	TAF2	CTR	0
TAF4	TAF2	CTR	0
TAF4B	TAF2	CTR	0
TAF5	TAF2	CTR	0
TAF6	TAF2	CTR	0
TAF7	TAF2	CTR	0
TAF8	TAF2	CTR	0.0244056
TAF9	TAF2	CTR	0
TAF9B	TAF2	CTR	0
TAF10	TAF2	CTR	0.0086763
TAF11	TAF2	CTR	0
TAF12	TAF2	CTR	0
TAF13	TAF2	CTR	0
TBP	TAF2	CTR	0
TAF1	TAF2	TAF1	0
TAF2	TAF2	TAF1	0.049851
TAF3	TAF2	TAF1	0
TAF4	TAF2	TAF1	0.010749
TAF4B	TAF2	TAF1	0
TAF5	TAF2	TAF1	0.00546689
TAF6	TAF2	TAF1	0.0236871
TAF7	TAF2	TAF1	0
TAF8	TAF2	TAF1	0.0329189
TAF9	TAF2	TAF1	0.0110442
TAF9B	TAF2	TAF1	0.0116162
TAF10	TAF2	TAF1	0.0133746
TAF11	TAF2	TAF1	0
TAF12	TAF2	TAF1	0
TAF13	TAF2	TAF1	0
TBP	TAF2	TAF1	0
TAF1	TAF4	CTR	0
TAF2	TAF4	CTR	0
TAF3	TAF4	CTR	0
TAF4	TAF4	CTR	0.00605504
TAF4B	TAF4	CTR	0
TAF5	TAF4	CTR	0
TAF6	TAF4	CTR	0
TAF7	TAF4	CTR	0
TAF8	TAF4	CTR	0
TAF9	TAF4	CTR	0.0124426
TAF9B	TAF4	CTR	0.0196306
TAF10	TAF4	CTR	0.00753408
TAF11	TAF4	CTR	0
TAF12	TAF4	CTR	0.0102014
TAF13	TAF4	CTR	0
TBP	TAF4	CTR	0
TAF1	TAF4	TAF1	0
TAF2	TAF4	TAF1	0
TAF3	TAF4	TAF1	0.00148062
TAF4	TAF4	TAF1	0.0304256
TAF4B	TAF4	TAF1	0
TAF5	TAF4	TAF1	0.0154743
TAF6	TAF4	TAF1	0.0203175
TAF7	TAF4	TAF1	0
TAF8	TAF4	TAF1	0.00887414
TAF9	TAF4	TAF1	0.109414
TAF9B	TAF4	TAF1	0.115081
TAF10	TAF4	TAF1	0.0378576
TAF11	TAF4	TAF1	0
TAF12	TAF4	TAF1	0.0768908
TAF13	TAF4	TAF1	0
TBP	TAF4	TAF1	0.0040575
TAF1	TAF10	CTR	0
TAF2	TAF10	CTR	0.0248844
TAF3	TAF10	CTR	0
TAF4	TAF10	CTR	0.0137495
TAF4B	TAF10	CTR	0
TAF5	TAF10	CTR	0.00339049
TAF6	TAF10	CTR	0.0120195
TAF7	TAF10	CTR	0
TAF8	TAF10	CTR	0.0918714
TAF9	TAF10	CTR	0.0308227
TAF9B	TAF10	CTR	0.0594349
TAF10	TAF10	CTR	0.205296
TAF11	TAF10	CTR	0
TAF12	TAF10	CTR	0.0336943
TAF13	TAF10	CTR	0
TBP	TAF10	CTR	0
TAF1	TAF10	TAF1	0
TAF2	TAF10	TAF1	0.0413891
TAF3	TAF10	TAF1	0.0608374
TAF4	TAF10	TAF1	0.0775002
TAF4B	TAF10	TAF1	0.00639669
TAF5	TAF10	TAF1	0.0551395
TAF6	TAF10	TAF1	0.130315
TAF7	TAF10	TAF1	0
TAF8	TAF10	TAF1	0.0978281
TAF9	TAF10	TAF1	0.266299
TAF9B	TAF10	TAF1	0.258123
TAF10	TAF10	TAF1	0.26558
TAF11	TAF10	TAF1	0.00653311
TAF12	TAF10	TAF1	0.111306
TAF13	TAF10	TAF1	0
TBP	TAF10	TAF1	0.0203317

## Sheet: Fig6-c
Prey	IP	siRNA	mean
TAF1	TAF2	CTR	0.000982145
TAF2	TAF2	CTR	0.22388
TAF3	TAF2	CTR	0
TAF4	TAF2	CTR	0.0931997
TAF4B	TAF2	CTR	0.0490571
TAF5	TAF2	CTR	0.133297
TAF6	TAF2	CTR	0.190104
TAF7	TAF2	CTR	0
TAF8	TAF2	CTR	0.118618
TAF9	TAF2	CTR	0.132322
TAF9B	TAF2	CTR	0.139175
TAF10	TAF2	CTR	0.151809
TAF11	TAF2	CTR	0
TAF12	TAF2	CTR	0
TAF13	TAF2	CTR	0
TBP	TAF2	CTR	0
TAF1	TAF2	TAF1	0.00746618
TAF2	TAF2	TAF1	0.125312
TAF3	TAF2	TAF1	0
TAF4	TAF2	TAF1	0.0531372
TAF4B	TAF2	TAF1	0.00608034
TAF5	TAF2	TAF1	0.0414933
TAF6	TAF2	TAF1	0.0516126
TAF7	TAF2	TAF1	0
TAF8	TAF2	TAF1	0.0732649
TAF9	TAF2	TAF1	0.0330887
TAF9B	TAF2	TAF1	0.027842
TAF10	TAF2	TAF1	0.0961698
TAF11	TAF2	TAF1	0
TAF12	TAF2	TAF1	0
TAF13	TAF2	TAF1	0
TBP	TAF2	TAF1	0.00515364
TAF1	TAF4	CTR	0.0488062
TAF2	TAF4	CTR	0.0508008
TAF3	TAF4	CTR	0.142058
TAF4	TAF4	CTR	0.121633
TAF4B	TAF4	CTR	0.00588845
TAF5	TAF4	CTR	0.101517
TAF6	TAF4	CTR	0.299902
TAF7	TAF4	CTR	0.130896
TAF8	TAF4	CTR	0.0491211
TAF9	TAF4	CTR	0.269174
TAF9B	TAF4	CTR	0.24267
TAF10	TAF4	CTR	0.256121
TAF11	TAF4	CTR	0.192449
TAF12	TAF4	CTR	0.346797
TAF13	TAF4	CTR	0
TBP	TAF4	CTR	0.059892
TAF1	TAF4	TAF1	0.0108577
TAF2	TAF4	TAF1	0.0296664
TAF3	TAF4	TAF1	0.0984561
TAF4	TAF4	TAF1	0.0749335
TAF4B	TAF4	TAF1	0
TAF5	TAF4	TAF1	0.0571661
TAF6	TAF4	TAF1	0.157622
TAF7	TAF4	TAF1	0.0436799
TAF8	TAF4	TAF1	0.0819585
TAF9	TAF4	TAF1	0.230974
TAF9B	TAF4	TAF1	0.161958
TAF10	TAF4	TAF1	0.233093
TAF11	TAF4	TAF1	0.0481652
TAF12	TAF4	TAF1	0.410302
TAF13	TAF4	TAF1	0
TBP	TAF4	TAF1	0.0449684
TAF1	TAF10	CTR	0.10131
TAF2	TAF10	CTR	0.132663
TAF3	TAF10	CTR	0.250244
TAF4	TAF10	CTR	0.129686
TAF4B	TAF10	CTR	0.0354862
TAF5	TAF10	CTR	0.198829
TAF6	TAF10	CTR	0.487979
TAF7	TAF10	CTR	0.315532
TAF8	TAF10	CTR	0.256554
TAF9	TAF10	CTR	0.695206
TAF9B	TAF10	CTR	0.877456
TAF10	TAF10	CTR	0.561268
TAF11	TAF10	CTR	0.173966
TAF12	TAF10	CTR	0.645981
TAF13	TAF10	CTR	0.0986745
TBP	TAF10	CTR	0.0180467
TAF1	TAF10	TAF1	0.0169144
TAF2	TAF10	TAF1	0.0316902
TAF3	TAF10	TAF1	0.163602
TAF4	TAF10	TAF1	0.0583664
TAF4B	TAF10	TAF1	0.0587727
TAF5	TAF10	TAF1	0.0554116
TAF6	TAF10	TAF1	0.299333
TAF7	TAF10	TAF1	0.145163
TAF8	TAF10	TAF1	0.183854
TAF9	TAF10	TAF1	0.431779
TAF9B	TAF10	TAF1	0.353221
TAF10	TAF10	TAF1	0.43574
TAF11	TAF10	TAF1	0.030013
TAF12	TAF10	TAF1	0.472006
TAF13	TAF10	TAF1	0
TBP	TAF10	TAF1	0.0186807
