# Supplementary material for: Hierarchical TAF1-dependent co-translational assembly of the basal transcription factor TFIID
Source: Nat Struct Mol Biol. 2023 Jun 29;30(8):1141–52. doi: 10.1038/s41594-023-01026-3 (PMC10442232; doi:10.1038/s41594-023-01026-3)
Supplement: Source Data Extended Data Fig. 1 — Source data for Extended Data Figure 1 plots. [file 41594_2023_1026_MOESM11_ESM.xlsx]

## Sheet: ExtDataFig1-b
RIP	Targets	FoldEnrichment
GFP-TAF10	TAF8	24.0006
GFP-TAF10	TAF8	21.4068
GFP-TAF10	TAF10	28.3446
GFP-TAF10	TAF10	27.9543
GFP-TAF10	TAF2	1.27899
GFP-TAF10	TAF2	0.939523
GFP-TAF10	TAF3	9.35022
GFP-TAF10	TAF3	11.3137
GFP-TAF10	TAF5	1.01396
GFP-TAF10	TAF5	0.864537
GFP-TAF10	TAF9/9B	0.885768
GFP-TAF10	TAF9/9B	0.50698
GFP-TAF10	PPIB	1.18921
GFP-TAF10	PPIB	0.752623
GFP-TAF10	TAF6	1.27456
GFP-TAF10	TAF6	0.809442
GFP-TAF10	TAF9	1.21419
GFP-TAF10	TAF9	0.600818
GFP-TAF10	TAF4	1.02101
GFP-TAF10	TAF4	0.469761
GFP-TAF10	TAF12	1
GFP-TAF10	TAF12	0.580352
GFP-TAF10	TBP	0.989657
GFP-TAF10	TBP	0.545254
GFP-TAF10	TAF1	8.45614
GFP-TAF10	TAF1	8.75435
GFP-TAF10	TAF7	0.942785
GFP-TAF10	TAF7	0.552865
GFP-TAF10	TAF11	1.22688
GFP-TAF10	TAF11	0.501736
GFP-TAF10	TAF13	1.28788
GFP-TAF10	TAF13	0.45219
GFP-TAF1	TAF2	1.19748
GFP-TAF1	TAF2	3.45815
GFP-TAF1	TAF8	1.51572
GFP-TAF1	TAF8	3.63008
GFP-TAF1	TAF10	1.32409
GFP-TAF1	TAF10	2.79917
GFP-TAF1	TAF3	1.7411
GFP-TAF1	TAF3	3.36359
GFP-TAF1	TAF5	1.53688
GFP-TAF1	TAF5	2.23457
GFP-TAF1	PPIB	0.982821
GFP-TAF1	PPIB	1.84676
GFP-TAF1	TAF6	2.25793
GFP-TAF1	TAF6	4.31691
GFP-TAF1	TAF9/9B	1
GFP-TAF1	TAF9/9B	1.77154
GFP-TAF1	TAF9	1.16878
GFP-TAF1	TAF9	2.81864
GFP-TAF1	TAF4	1.38032
GFP-TAF1	TAF4	3.63008
GFP-TAF1	TAF11	1.44393
GFP-TAF1	TAF11	3.02095
GFP-TAF1	TAF12	1.33793
GFP-TAF1	TAF12	3.5186
GFP-TAF1	TAF13	1.43893
GFP-TAF1	TAF13	2.74157
GFP-TAF1	TBP	1.48968
GFP-TAF1	TBP	2.70382
GFP-TAF1	TAF1	438.065
GFP-TAF1	TAF1	405.905
GFP-TAF1	TAF7	20.6776
GFP-TAF1	TAF7	28.0514
GFP-TAF2	TAF8	11.9174
GFP-TAF2	TAF8	7.75432
GFP-TAF2	TAF10	2.09217
GFP-TAF2	TAF10	1.64718
GFP-TAF2	TAF2	501.463
GFP-TAF2	TAF2	381.357
GFP-TAF2	TAF3	2.25012
GFP-TAF2	TAF3	1.3333
GFP-TAF2	TAF5	2.19619
GFP-TAF2	TAF5	1.78386
GFP-TAF2	TAF9/9B	1.71119
GFP-TAF2	TAF9/9B	1.61328
GFP-TAF2	PPIB	1.42899
GFP-TAF2	PPIB	1.20999
GFP-TAF2	TAF6	3.44618
GFP-TAF2	TAF6	1.53156
GFP-TAF2	TAF9	1.93187
GFP-TAF2	TAF9	1.21841
GFP-TAF2	TAF4	3.47015
GFP-TAF2	TAF4	1.16473
GFP-TAF2	TAF12	2.14355
GFP-TAF2	TAF12	1.25701
GFP-TAF2	TBP	2.18859
GFP-TAF2	TBP	1.52098
GFP-TAF2	TAF1	6.77396
GFP-TAF2	TAF1	5.24157
GFP-TAF2	TAF7	2.19619
GFP-TAF2	TAF7	1.08298
GFP-TAF2	TAF11	2.23457
GFP-TAF2	TAF11	1.60214
GFP-TAF2	TAF13	2.07053
GFP-TAF2	TAF13	1.56917
GFP-TAF3	TAF8	1.12506
GFP-TAF3	TAF8	1.08673
GFP-TAF3	TAF10	1.17691
GFP-TAF3	TAF10	1.46409
GFP-TAF3	TAF2	1.48452
GFP-TAF3	TAF2	1.30586
GFP-TAF3	TAF3	59.7141
GFP-TAF3	TAF3	62.466
GFP-TAF3	TAF5	1.03886
GFP-TAF3	TAF5	1.40444
GFP-TAF3	TAF9/9B	0.852635
GFP-TAF3	TAF9/9B	1.7593
GFP-TAF3	PPIB	1.18099
GFP-TAF3	PPIB	1.21841
GFP-TAF3	TAF6	1.07177
GFP-TAF3	TAF6	1.06437
GFP-TAF3	TAF9	1.06437
GFP-TAF3	TAF9	1.31039
GFP-TAF3	TAF4	1.08298
GFP-TAF3	TAF4	0.982821
GFP-TAF3	TAF12	1.00696
GFP-TAF3	TAF12	1.49485
GFP-TAF3	TBP	1.18099
GFP-TAF3	TBP	2.28945
GFP-TAF3	TAF1	0.907519
GFP-TAF3	TAF1	1.43893
GFP-TAF3	TAF7	1.32409
GFP-TAF3	TAF7	1.25701
GFP-TAF3	TAF11	1.21841
GFP-TAF3	TAF11	1.44894
GFP-TAF3	TAF13	0.929805
GFP-TAF3	TAF13	1.77154
GFP-TAF4	TAF2	2.19619
GFP-TAF4	TAF2	1.99308
GFP-TAF4	TAF8	2.39496
GFP-TAF4	TAF8	1.40932
GFP-TAF4	TAF10	1.69937
GFP-TAF4	TAF10	1.42405
GFP-TAF4	TAF3	4.04181
GFP-TAF4	TAF3	2.63902
GFP-TAF4	TAF5	2.44528
GFP-TAF4	TAF5	1.69349
GFP-TAF4	PPIB	1.69937
GFP-TAF4	PPIB	1.32409
GFP-TAF4	TAF6	3.24901
GFP-TAF4	TAF6	2.59368
GFP-TAF4	TAF9/9B	1.04972
GFP-TAF4	TAF9/9B	1.69937
GFP-TAF4	TAF9	1.97931
GFP-TAF4	TAF9	2.15846
GFP-TAF4	TAF4	913.335
GFP-TAF4	TAF4	876.129
GFP-TAF4	TAF11	3.44618
GFP-TAF4	TAF11	3.34035
GFP-TAF4	TAF12	5.22344
GFP-TAF4	TAF12	4.15544
GFP-TAF4	TAF13	2.56685
GFP-TAF4	TAF13	2.69447
GFP-TAF4	TBP	2.47942
GFP-TAF4	TBP	2.09217
GFP-TAF4	TAF1	92.4115
GFP-TAF4	TAF1	100.775
GFP-TAF4	TAF7	2.18859
GFP-TAF4	TAF7	1.95206
GFP-TAF5	TAF8	0.721965
GFP-TAF5	TAF8	1.02456
GFP-TAF5	TAF10	0.962594
GFP-TAF5	TAF10	1.18099
GFP-TAF5	TAF2	1.21841
GFP-TAF5	TAF2	1.44894
GFP-TAF5	TAF3	1.10957
GFP-TAF5	TAF3	1.79005
GFP-TAF5	TAF5	382.681
GFP-TAF5	TAF5	512
GFP-TAF5	TAF9/9B	0.732043
GFP-TAF5	TAF9/9B	2.72263
GFP-TAF5	PPIB	0.993092
GFP-TAF5	PPIB	1.04972
GFP-TAF5	TAF6	16.9123
GFP-TAF5	TAF6	24.3357
GFP-TAF5	TAF9	0.876606
GFP-TAF5	TAF9	1.22264
GFP-TAF5	TAF4	1.00347
GFP-TAF5	TAF4	1.27456
GFP-TAF5	TAF12	0.80107
GFP-TAF5	TAF12	1.12117
GFP-TAF5	TBP	0.904379
GFP-TAF5	TBP	1.23542
GFP-TAF5	TAF1	8.96933
GFP-TAF5	TAF1	8.33973
GFP-TAF5	TAF7	1.03168
GFP-TAF5	TAF7	1.61888
GFP-TAF5	TAF11	0.97942
GFP-TAF5	TAF11	1.63014
GFP-TAF5	TAF13	0.852635
GFP-TAF5	TAF13	1.18921
GFP-TAF6	TAF2	1.24833
GFP-TAF6	TAF2	1.6529
GFP-TAF6	TAF8	2.14355
GFP-TAF6	TAF8	1.44894
GFP-TAF6	TAF10	2.14355
GFP-TAF6	TAF10	1.3333
GFP-TAF6	TAF3	1.56374
GFP-TAF6	TAF3	0.96929
GFP-TAF6	TAF5	1.68763
GFP-TAF6	TAF5	1.25701
GFP-TAF6	PPIB	0.955945
GFP-TAF6	PPIB	1.13288
GFP-TAF6	TAF6	1.37554
GFP-TAF6	TAF6	1.12506
GFP-TAF6	TAF9/9B	3.34035
GFP-TAF6	TAF9/9B	11.9588
GFP-TAF6	TAF9	4.51586
GFP-TAF6	TAF9	7.01285
GFP-TAF6	TAF4	2.08493
GFP-TAF6	TAF4	1.18921
GFP-TAF6	TAF11	2.35381
GFP-TAF6	TAF11	1.1607
GFP-TAF6	TAF12	2.19619
GFP-TAF6	TAF12	1.08673
GFP-TAF6	TAF13	2.96905
GFP-TAF6	TAF13	1.07177
GFP-TAF6	TBP	2.12874
GFP-TAF6	TBP	1.34723
GFP-TAF6	TAF1	1.80876
GFP-TAF6	TAF1	1.82766
GFP-TAF6	TAF7	2
GFP-TAF6	TAF7	1.02101
GFP-TAF7	TAF9/9B	1
GFP-TAF7	TAF9/9B	0.473029
GFP-TAF7	TAF4	2.68515
GFP-TAF7	TAF4	1.61328
GFP-TAF7	TAF11	1.78386
GFP-TAF7	TAF11	0.714497
GFP-TAF7	TAF12	1.10191
GFP-TAF7	TAF12	0.604997
GFP-TAF7	TAF13	1.01748
GFP-TAF7	TAF13	0.432269
GFP-TAF7	TBP	1.23114
GFP-TAF7	TBP	0.578344
GFP-TAF7	TAF1	1.80876
GFP-TAF7	TAF1	1.38992
GFP-TAF7	TAF7	46.2057
GFP-TAF7	TAF7	32.8996
GFP-TAF7	TAF2	1.32409
GFP-TAF7	TAF2	0.655197
GFP-TAF7	TAF8	1.30134
GFP-TAF7	TAF8	0.580352
GFP-TAF7	TAF10	1.01396
GFP-TAF7	TAF10	0.635075
GFP-TAF7	TAF3	1.38511
GFP-TAF7	TAF3	0.486327
GFP-TAF7	TAF5	1.09429
GFP-TAF7	TAF5	0.803851
GFP-TAF7	PPIB	1.17691
GFP-TAF7	PPIB	0.624165
GFP-TAF7	TAF6	1.39959
GFP-TAF7	TAF6	0.604997
GFP-TAF7	TAF9	1.02101
GFP-TAF7	TAF9	0.613442
GFP-TAF8	TAF8	3180.42
GFP-TAF8	TAF8	3373.43
GFP-TAF8	TAF10	2.30537
GFP-TAF8	TAF10	1.81504
GFP-TAF8	TAF2	704.277
GFP-TAF8	TAF2	716.588
GFP-TAF8	TAF3	5.71598
GFP-TAF8	TAF3	3.93128
GFP-TAF8	TAF5	2.32141
GFP-TAF8	TAF5	2.19619
GFP-TAF8	TAF9/9B	1.53156
GFP-TAF8	TAF9/9B	1.46409
GFP-TAF8	PPIB	2.28945
GFP-TAF8	PPIB	2.12874
GFP-TAF8	TAF6	3.78423
GFP-TAF8	TAF6	4.11246
GFP-TAF8	TAF9	2.21914
GFP-TAF8	TAF9	1.48452
GFP-TAF8	TAF4	2.69447
GFP-TAF8	TAF4	1.98618
GFP-TAF8	TAF12	1.33793
GFP-TAF8	TAF12	1.55833
GFP-TAF8	TBP	1.44894
GFP-TAF8	TBP	1.40444
GFP-TAF8	TAF1	570.072
GFP-TAF8	TAF1	487.751
GFP-TAF8	TAF7	1.80876
GFP-TAF8	TAF7	1.86607
GFP-TAF8	TAF11	1.54756
GFP-TAF8	TAF11	1.42405
GFP-TAF8	TAF13	1.80876
GFP-TAF8	TAF13	1.94531
GFP-TAF9	TAF2	1.06069
GFP-TAF9	TAF2	1.42405
GFP-TAF9	TAF8	0.732043
GFP-TAF9	TAF8	1.24833
GFP-TAF9	TAF10	0.687771
GFP-TAF9	TAF10	1.71119
GFP-TAF9	TAF3	0.91067
GFP-TAF9	TAF3	1.12506
GFP-TAF9	TAF5	0.867539
GFP-TAF9	TAF5	1.20999
GFP-TAF9	PPIB	0.70466
GFP-TAF9	PPIB	1.40444
GFP-TAF9	TAF6	31.779
GFP-TAF9	TAF6	46.5271
GFP-TAF9	TAF9/9B	196.72
GFP-TAF9	TAF9/9B	562.224
GFP-TAF9	TAF9	98.36
GFP-TAF9	TAF9	200.854
GFP-TAF9	TAF4	1.1607
GFP-TAF9	TAF4	1.05336
GFP-TAF9	TAF11	0.537747
GFP-TAF9	TAF11	1.72309
GFP-TAF9	TAF12	0.617709
GFP-TAF9	TAF12	1.44894
GFP-TAF9	TAF13	0.643941
GFP-TAF9	TAF13	1.43396
GFP-TAF9	TBP	0.659754
GFP-TAF9	TBP	1.28343
GFP-TAF9	TAF1	1.95206
GFP-TAF9	TAF1	5.48313
GFP-TAF9	TAF7	0.855595
GFP-TAF9	TAF7	1.31494
GFP-TAF11	TAF9/9B	2.37841
GFP-TAF11	TAF9/9B	0.923382
GFP-TAF11	TAF4	2.33755
GFP-TAF11	TAF4	0.494828
GFP-TAF11	TAF11	739.292
GFP-TAF11	TAF11	405.905
GFP-TAF11	TAF12	2.86791
GFP-TAF11	TAF12	0.986233
GFP-TAF11	TAF13	46.6887
GFP-TAF11	TAF13	22.5491
GFP-TAF11	TBP	2.18859
GFP-TAF11	TBP	0.888843
GFP-TAF11	TAF1	3.65533
GFP-TAF11	TAF1	2.04911
GFP-TAF11	TAF7	2.49666
GFP-TAF11	TAF7	0.82932
GFP-TAF11	TAF2	1.85318
GFP-TAF11	TAF2	1.18099
GFP-TAF11	TAF8	2.44528
GFP-TAF11	TAF8	1.00696
GFP-TAF11	TAF10	2.87787
GFP-TAF11	TAF10	0.882703
GFP-TAF11	TAF3	1.68179
GFP-TAF11	TAF3	1.06807
GFP-TAF11	TAF5	1.48452
GFP-TAF11	TAF5	1.00347
GFP-TAF11	PPIB	2.11404
GFP-TAF11	PPIB	0.965936
GFP-TAF11	TAF6	1.68763
GFP-TAF11	TAF6	0.768438
GFP-TAF11	TAF9	1.65864
GFP-TAF11	TAF9	1.16878
GFP-TAF12	TAF9/9B	0.790041
GFP-TAF12	TAF9/9B	0.430773
GFP-TAF12	TAF4	5.18736
GFP-TAF12	TAF4	0.721965
GFP-TAF12	TAF11	1.03526
GFP-TAF12	TAF11	0.602904
GFP-TAF12	TAF12	154.879
GFP-TAF12	TAF12	81.5719
GFP-TAF12	TAF13	0.78187
GFP-TAF12	TAF13	0.449066
GFP-TAF12	TBP	0.70466
GFP-TAF12	TBP	0.49141
GFP-TAF12	TAF1	4.28709
GFP-TAF12	TAF1	2.09217
GFP-TAF12	TAF7	0.803851
GFP-TAF12	TAF7	0.503478
GFP-TAF12	TAF2	1.07923
GFP-TAF12	TAF2	0.473029
GFP-TAF12	TAF8	0.664343
GFP-TAF12	TAF8	0.327598
GFP-TAF12	TAF10	0.576343
GFP-TAF12	TAF10	0.343885
GFP-TAF12	TAF3	1.06069
GFP-TAF12	TAF3	0.269807
GFP-TAF12	TAF5	0.864537
GFP-TAF12	TAF5	0.382889
GFP-TAF12	PPIB	0.97942
GFP-TAF12	PPIB	0.325335
GFP-TAF12	TAF6	0.96929
GFP-TAF12	TAF6	0.326465
GFP-TAF12	TAF9	0.337978
GFP-TAF12	TAF9	0.325335
GFP-TAF13	TAF9/9B	0.837987
GFP-TAF13	TAF9/9B	0.846745
GFP-TAF13	TAF4	0.594604
GFP-TAF13	TAF4	0.90125
GFP-TAF13	TAF11	4.62675
GFP-TAF13	TAF11	5.38893
GFP-TAF13	TAF12	0.635075
GFP-TAF13	TAF12	0.846745
GFP-TAF13	TAF13	0.882703
GFP-TAF13	TAF13	0.823591
GFP-TAF13	TBP	0.76313
GFP-TAF13	TBP	0.837987
GFP-TAF13	TAF1	1.08673
GFP-TAF13	TAF1	1.06437
GFP-TAF13	TAF7	0.993092
GFP-TAF13	TAF7	0.843816
GFP-TAF13	TAF2	0.369847
GFP-TAF13	TAF2	0.776469
GFP-TAF13	TAF8	0.632878
GFP-TAF13	TAF8	0.817902
GFP-TAF13	TAF10	0.568408
GFP-TAF13	TAF10	0.955945
GFP-TAF13	TAF3	0.574349
GFP-TAF13	TAF3	0.913831
GFP-TAF13	TAF5	0.50698
GFP-TAF13	TAF5	0.929805
GFP-TAF13	PPIB	0.699793
GFP-TAF13	PPIB	0.90125
GFP-TAF13	TAF6	0.496546
GFP-TAF13	TAF6	0.806642
GFP-TAF13	TAF9	0.382889
GFP-TAF13	TAF9	1.10573
GFP-TBP	TAF8	2.14355
GFP-TBP	TAF8	0.512278
GFP-TBP	TAF10	4.5789
GFP-TBP	TAF10	0.521233
GFP-TBP	TAF2	3.89062
GFP-TBP	TAF2	0.99654
GFP-TBP	TAF3	3.56771
GFP-TBP	TAF3	1.24401
GFP-TBP	TAF5	7.78124
GFP-TBP	TAF5	1.12896
GFP-TBP	TAF9/9B	2.82843
GFP-TBP	TAF9/9B	0.904379
GFP-TBP	PPIB	1.82766
GFP-TBP	PPIB	0.552865
GFP-TBP	TAF6	3.32879
GFP-TBP	TAF6	0.952638
GFP-TBP	TAF9	1.90528
GFP-TBP	TAF9	0.570382
GFP-TBP	TAF4	1.81504
GFP-TBP	TAF4	0.41466
GFP-TBP	TAF12	2.88786
GFP-TBP	TAF12	0.809442
GFP-TBP	TBP	1.68179
GFP-TBP	TBP	0.541488
GFP-TBP	TAF1	606.767
GFP-TBP	TAF1	181.648
GFP-TBP	TAF7	2.2974
GFP-TBP	TAF7	0.530344
GFP-TBP	TAF11	1.56917
GFP-TBP	TAF11	0.399149
GFP-TBP	TAF13	1.59107
GFP-TBP	TAF13	0.388234
