# Supplementary material for: Hierarchical TAF1-dependent co-translational assembly of the basal transcription factor TFIID
Source: Nat Struct Mol Biol. 2023 Jun 29;30(8):1141–52. doi: 10.1038/s41594-023-01026-3 (PMC10442232; doi:10.1038/s41594-023-01026-3)
Supplement: Source Data Extended Data Fig. 2 — Source data for Extended Data Figure 2 plots. [file 41594_2023_1026_MOESM13_ESM.xlsx]

## Sheet: ExtDataFig2-a
RT-qPCR
TAF1	siTAF1/siCTR	AVG	SD
R1	0.220156	0.2532	0.0556586
R2	0.305552
R3	0.294901
R4	0.192191

## Sheet: ExtDataFig2-c
Image	Cell-ID	siRNA	CytoSpotsNumber
1	1	siCTR	26
1	2	siCTR	18
1	3	siCTR	27
1	4	siCTR	23
1	5	siCTR	27
1	6	siCTR	27
1	7	siCTR	50
1	8	siCTR	26
1	9	siCTR	23
1	10	siCTR	48
1	11	siCTR	39
1	12	siCTR	27
1	13	siCTR	34
1	14	siCTR	21
1	15	siCTR	36
1	16	siCTR	15
1	17	siCTR	45
1	18	siCTR	27
1	19	siCTR	50
1	20	siCTR	37
2	1	siCTR	14
2	2	siCTR	18
2	3	siCTR	21
2	4	siCTR	22
2	5	siCTR	14
2	6	siCTR	10
2	7	siCTR	32
2	8	siCTR	22
2	9	siCTR	23
2	10	siCTR	35
2	11	siCTR	45
2	12	siCTR	36
2	13	siCTR	30
2	14	siCTR	35
3	1	siTAF1	4
3	2	siTAF1	1
3	3	siTAF1	6
3	4	siTAF1	1
3	5	siTAF1	2
3	6	siTAF1	3
3	7	siTAF1	5
3	8	siTAF1	4
3	9	siTAF1	1
3	10	siTAF1	1
3	11	siTAF1	3
3	12	siTAF1	3
3	13	siTAF1	4
3	14	siTAF1	2
3	15	siTAF1	4
3	16	siTAF1	7
3	17	siTAF1	5
3	18	siTAF1	6
3	19	siTAF1	5
3	20	siTAF1	2
3	21	siTAF1	10
3	22	siTAF1	5
3	23	siTAF1	2
3	24	siTAF1	7
3	25	siTAF1	1
3	26	siTAF1	5
3	27	siTAF1	3
4	1	siTAF1	1
4	2	siTAF1	7
4	3	siTAF1	1
4	4	siTAF1	5
4	5	siTAF1	6
4	6	siTAF1	0
4	7	siTAF1	1
4	8	siTAF1	9
4	9	siTAF1	7
4	10	siTAF1	6
4	11	siTAF1	0
4	12	siTAF1	5
4	13	siTAF1	4
4	14	siTAF1	3
4	15	siTAF1	2
4	16	siTAF1	6
4	17	siTAF1	8
4	18	siTAF1	5
4	19	siTAF1	1
4	20	siTAF1	6
4	21	siTAF1	7
4	22	siTAF1	6
4	23	siTAF1	4
4	24	siTAF1	16
4	25	siTAF1	2
4	26	siTAF1	1
4	27	siTAF1	4
4	28	siTAF1	1
5	1	siCTR	2
5	2	siCTR	15
5	3	siCTR	21
5	4	siCTR	20
5	5	siCTR	1
5	6	siCTR	17
5	7	siCTR	15
5	8	siCTR	18
5	9	siCTR	22
5	10	siCTR	12
5	11	siCTR	22
5	12	siCTR	25
5	13	siCTR	28
5	14	siCTR	24
5	15	siCTR	15
5	16	siCTR	18
5	17	siCTR	23
5	18	siCTR	52
5	19	siCTR	47
5	20	siCTR	10
5	21	siCTR	16
5	22	siCTR	8
5	23	siCTR	18
5	24	siCTR	15
6	1	siCTR	7
6	2	siCTR	10
6	3	siCTR	68
6	4	siCTR	12
6	5	siCTR	7
6	6	siCTR	1
6	7	siCTR	10
6	8	siCTR	8
6	9	siCTR	11
6	10	siCTR	6
6	11	siCTR	17
6	12	siCTR	12
6	13	siCTR	13
6	14	siCTR	22
6	15	siCTR	14
6	16	siCTR	15
6	17	siCTR	19
6	18	siCTR	16
6	19	siCTR	48
6	20	siCTR	25
6	21	siCTR	28
6	22	siCTR	25
6	23	siCTR	18
6	24	siCTR	70
6	25	siCTR	22
6	26	siCTR	23
6	27	siCTR	21
6	28	siCTR	14
7	1	siTAF1	3
7	2	siTAF1	0
7	3	siTAF1	2
7	4	siTAF1	2
7	5	siTAF1	0
7	6	siTAF1	1
7	7	siTAF1	1
7	8	siTAF1	10
7	9	siTAF1	1
7	10	siTAF1	4
7	11	siTAF1	3
7	12	siTAF1	2
7	13	siTAF1	5
7	14	siTAF1	1
7	15	siTAF1	7
7	16	siTAF1	6
7	17	siTAF1	8
7	18	siTAF1	4
7	19	siTAF1	1
7	20	siTAF1	5
8	1	siTAF1	0
8	2	siTAF1	2
8	3	siTAF1	5
8	4	siTAF1	0
8	5	siTAF1	4
8	6	siTAF1	2
8	7	siTAF1	4
8	8	siTAF1	4
8	9	siTAF1	3
8	10	siTAF1	0
8	11	siTAF1	5
8	12	siTAF1	7
8	13	siTAF1	5
8	14	siTAF1	6
8	15	siTAF1	8
8	16	siTAF1	8
8	17	siTAF1	3
8	18	siTAF1	4
8	19	siTAF1	11
8	20	siTAF1	12
8	21	siTAF1	2
8	22	siTAF1	3
8	23	siTAF1	12
8	24	siTAF1	7
8	25	siTAF1	14
8	26	siTAF1	0
8	27	siTAF1	14
8	28	siTAF1	2
8	29	siTAF1	11
8	30	siTAF1	11
8	31	siTAF1	9
8	32	siTAF1	8
8	33	siTAF1	11
8	34	siTAF1	1
8	35	siTAF1	8
8	36	siTAF1	9
8	37	siTAF1	4
8	38	siTAF1	9
8	39	siTAF1	2
8	40	siTAF1	14
8	41	siTAF1	5
8	42	siTAF1	10
8	43	siTAF1	3
9	1	siTAF1	1
9	2	siTAF1	3
9	3	siTAF1	11
9	4	siTAF1	1
9	5	siTAF1	4
9	6	siTAF1	2
9	7	siTAF1	2
9	8	siTAF1	1
9	9	siTAF1	6
9	10	siTAF1	3
9	11	siTAF1	1
9	12	siTAF1	2
9	13	siTAF1	4
9	14	siTAF1	9
9	15	siTAF1	12
9	16	siTAF1	2
9	17	siTAF1	3
9	18	siTAF1	5
9	19	siTAF1	5
9	20	siTAF1	5
9	21	siTAF1	8
9	22	siTAF1	18
10	1	siTAF1	3
10	2	siTAF1	3
10	3	siTAF1	0
10	4	siTAF1	6
10	5	siTAF1	5
10	6	siTAF1	8
10	7	siTAF1	5
10	8	siTAF1	2
10	9	siTAF1	6
10	10	siTAF1	4
10	11	siTAF1	6
10	12	siTAF1	7
10	13	siTAF1	8
10	14	siTAF1	6
10	15	siTAF1	6
10	16	siTAF1	2
10	17	siTAF1	0
10	18	siTAF1	3
10	19	siTAF1	2
10	20	siTAF1	3
11	1	siCTR	14
11	2	siCTR	17
11	3	siCTR	37
11	4	siCTR	10
11	5	siCTR	17
11	6	siCTR	12
11	7	siCTR	27
11	8	siCTR	12
11	9	siCTR	14
11	10	siCTR	30
11	11	siCTR	12
11	12	siCTR	11
11	13	siCTR	16
11	14	siCTR	9
11	15	siCTR	22
11	16	siCTR	9
11	17	siCTR	23
11	18	siCTR	27
11	19	siCTR	34
11	20	siCTR	17
11	21	siCTR	21
11	22	siCTR	13
11	23	siCTR	25
11	24	siCTR	15
12	1	siCTR	15
12	2	siCTR	25
12	3	siCTR	25
12	4	siCTR	4
12	5	siCTR	11
12	6	siCTR	24
12	7	siCTR	11
12	8	siCTR	29
12	9	siCTR	7
12	10	siCTR	28
12	11	siCTR	20
12	12	siCTR	31
12	13	siCTR	24
12	14	siCTR	30
12	15	siCTR	36
12	16	siCTR	32
12	17	siCTR	23
12	18	siCTR	22
12	19	siCTR	4
12	20	siCTR	19
13	1	siTAF1	0
13	2	siTAF1	1
13	3	siTAF1	1
13	4	siTAF1	2
13	5	siTAF1	8
13	6	siTAF1	3
13	7	siTAF1	5
13	8	siTAF1	2
13	9	siTAF1	12
13	10	siTAF1	15
13	11	siTAF1	10
13	12	siTAF1	2
13	13	siTAF1	11
13	14	siTAF1	21
13	15	siTAF1	19
13	16	siTAF1	3
13	17	siTAF1	8
14	1	siTAF1	4
14	2	siTAF1	4
14	3	siTAF1	0
14	4	siTAF1	6
14	5	siTAF1	3
14	6	siTAF1	2
14	7	siTAF1	5
14	8	siTAF1	2
14	9	siTAF1	5
14	10	siTAF1	3
14	11	siTAF1	3
14	12	siTAF1	2
14	13	siTAF1	5
14	14	siTAF1	3
14	15	siTAF1	2
14	16	siTAF1	5
14	17	siTAF1	6
14	18	siTAF1	5
14	19	siTAF1	6
14	20	siTAF1	2
14	21	siTAF1	4
14	22	siTAF1	3
14	23	siTAF1	1
14	24	siTAF1	2
14	25	siTAF1	0
14	26	siTAF1	2
15	1	siCTR	1
15	2	siCTR	20
15	3	siCTR	1
15	4	siCTR	19
15	5	siCTR	12
15	6	siCTR	3
15	7	siCTR	42
15	8	siCTR	5
15	9	siCTR	11
15	10	siCTR	4
15	11	siCTR	22
15	12	siCTR	43
15	13	siCTR	40
15	14	siCTR	9
15	15	siCTR	6
15	16	siCTR	21
15	17	siCTR	1
16	1	siCTR	16
16	2	siCTR	20
16	3	siCTR	3
16	4	siCTR	16
16	5	siCTR	14
16	6	siCTR	15
16	7	siCTR	6
16	8	siCTR	27
16	9	siCTR	18
16	10	siCTR	22
16	11	siCTR	12
16	12	siCTR	24
16	13	siCTR	15
16	14	siCTR	11
16	15	siCTR	11
16	16	siCTR	26
16	17	siCTR	13
16	18	siCTR	31
16	19	siCTR	11
16	20	siCTR	17
16	21	siCTR	23
16	22	siCTR	15
16	23	siCTR	19
16	24	siCTR	8
17	1	siTAF1	2
17	2	siTAF1	4
17	3	siTAF1	3
17	4	siTAF1	0
17	5	siTAF1	2
17	6	siTAF1	2
17	7	siTAF1	1
17	8	siTAF1	5
17	9	siTAF1	1
17	10	siTAF1	7
17	11	siTAF1	6
17	12	siTAF1	16
17	13	siTAF1	4
17	14	siTAF1	5
17	15	siTAF1	3
17	16	siTAF1	7
17	17	siTAF1	4
17	18	siTAF1	5
17	19	siTAF1	10
17	20	siTAF1	4
17	21	siTAF1	4
17	22	siTAF1	3
18	1	siTAF1	3
18	2	siTAF1	0
18	3	siTAF1	3
18	4	siTAF1	3
18	5	siTAF1	1
18	6	siTAF1	4
18	7	siTAF1	3
18	8	siTAF1	3
18	9	siTAF1	4
18	10	siTAF1	5
18	11	siTAF1	2
18	12	siTAF1	6
18	13	siTAF1	6
18	14	siTAF1	8
18	15	siTAF1	4
18	16	siTAF1	2
18	17	siTAF1	4
19	1	siCTR	13
19	2	siCTR	57
19	3	siCTR	17
19	4	siCTR	19
19	5	siCTR	24
19	6	siCTR	28
19	7	siCTR	31
19	8	siCTR	34
19	9	siCTR	28
19	10	siCTR	35
19	11	siCTR	25
19	12	siCTR	25
19	13	siCTR	13
19	14	siCTR	20
19	15	siCTR	29
19	16	siCTR	17
20	1	siCTR	3
20	2	siCTR	2
20	3	siCTR	18
20	4	siCTR	25
20	5	siCTR	13
20	6	siCTR	9
20	7	siCTR	47
20	8	siCTR	25
20	9	siCTR	5
20	10	siCTR	40
20	11	siCTR	35
20	12	siCTR	17
20	13	siCTR	7
20	14	siCTR	24
20	15	siCTR	30
20	16	siCTR	11
20	17	siCTR	32
21	1	siTAF1	2
21	2	siTAF1	0
21	3	siTAF1	1
21	4	siTAF1	1
21	5	siTAF1	0
21	6	siTAF1	5
21	7	siTAF1	1
21	8	siTAF1	2
21	9	siTAF1	4
21	10	siTAF1	3
21	11	siTAF1	1
21	12	siTAF1	0
21	13	siTAF1	3
21	14	siTAF1	4
21	15	siTAF1	5
21	16	siTAF1	4
21	17	siTAF1	2
21	18	siTAF1	2
21	19	siTAF1	5
21	20	siTAF1	1
21	21	siTAF1	9
21	22	siTAF1	4
21	23	siTAF1	3
21	24	siTAF1	4
21	25	siTAF1	4
21	26	siTAF1	2
21	27	siTAF1	2
21	28	siTAF1	1
21	29	siTAF1	1
21	30	siTAF1	0
22	1	siTAF1	2
22	2	siTAF1	1
22	3	siTAF1	0
22	4	siTAF1	2
22	5	siTAF1	4
22	6	siTAF1	2
22	7	siTAF1	6
22	8	siTAF1	3
22	9	siTAF1	2
22	10	siTAF1	6
22	11	siTAF1	5
22	12	siTAF1	4
22	13	siTAF1	4
22	14	siTAF1	5
22	15	siTAF1	9
22	16	siTAF1	5
22	17	siTAF1	2
22	18	siTAF1	3
22	19	siTAF1	4
22	20	siTAF1	6
22	21	siTAF1	1
23	1	siCTR	2
23	2	siCTR	8
23	3	siCTR	4
23	4	siCTR	19
23	5	siCTR	4
23	6	siCTR	8
23	7	siCTR	14
23	8	siCTR	23
23	9	siCTR	15
23	10	siCTR	10
23	11	siCTR	21
23	12	siCTR	19
23	13	siCTR	32
23	14	siCTR	23
23	15	siCTR	18
23	16	siCTR	41
23	17	siCTR	22
23	18	siCTR	17
23	19	siCTR	15
23	20	siCTR	25
23	21	siCTR	9
23	22	siCTR	30
23	23	siCTR	34
23	24	siCTR	19
23	25	siCTR	6
24	1	siCTR	19
24	2	siCTR	0
24	3	siCTR	0
24	4	siCTR	5
24	5	siCTR	16
24	6	siCTR	2
24	7	siCTR	17
24	8	siCTR	5
24	9	siCTR	18
24	10	siCTR	10
24	11	siCTR	10
24	12	siCTR	20
24	13	siCTR	14
24	14	siCTR	36
24	15	siCTR	9
24	16	siCTR	10
24	17	siCTR	13
24	18	siCTR	18
24	19	siCTR	21
24	20	siCTR	13
24	21	siCTR	16
24	22	siCTR	24
24	23	siCTR	24
24	24	siCTR	15
24	25	siCTR	38
24	26	siCTR	14
24	27	siCTR	29
24	28	siCTR	36
24	29	siCTR	18
24	30	siCTR	14
24	31	siCTR	23
