# Supplementary material for: Hierarchical TAF1-dependent co-translational assembly of the basal transcription factor TFIID
Source: Nat Struct Mol Biol. 2023 Jun 29;30(8):1141–52. doi: 10.1038/s41594-023-01026-3 (PMC10442232; doi:10.1038/s41594-023-01026-3)
Supplement: Source Data Extended Data Fig. 3 — Source data for Extended Data Figure 3 plots. [file 41594_2023_1026_MOESM14_ESM.xlsx]

## Sheet: ExtDataFig3-b
	fraction RNA spots co-loc with protein spots
smiFISH+treatment	TAF7-only	dual (TBP+TAF7)	TBP-only
TAF1+CHX	0.412658	0.0329114	0.0151899
TAF1+CHX	0.531579	0.0421053	0.0289474
TAF1+CHX	0.471132	0.034642	0.00923788
TAF1+CHX	0.426735	0.0231362	0.0514139
TAF1+CHX	0.421751	0.0397878	0.0291777
TAF1+Puro	0.0116279	0	0.0162791
TAF1+Puro	0.0150862	0.00215517	0.012931
TAF1+Puro	0.0128205	0	0.00641026
TAF1+Puro	0.0330189	0	0.0212264
