# Supplementary material for: Hierarchical TAF1-dependent co-translational assembly of the basal transcription factor TFIID
Source: Nat Struct Mol Biol. 2023 Jun 29;30(8):1141–52. doi: 10.1038/s41594-023-01026-3 (PMC10442232; doi:10.1038/s41594-023-01026-3)
Supplement: Source Data Extended Data Fig. 4 — Source data for Extended Data Figure 4 plots. [file 41594_2023_1026_MOESM15_ESM.xlsx]

## Sheet: ExtDataFig4-a
Prey	IP	NSAF
TAF1	TAF1-IP	0.4026
TAF1	TAF1-IP	0.499889
TAF1	TAF1-IP	0.395445
TAF6	TAF1-IP	1.03647
TAF6	TAF1-IP	1.30328
TAF6	TAF1-IP	1.01805
TAF5	TAF1-IP	0.779656
TAF5	TAF1-IP	0.668423
TAF5	TAF1-IP	0.542441
TAF7	TAF1-IP	0.670191
TAF7	TAF1-IP	1.14915
TAF7	TAF1-IP	1.68227
TAF4	TAF1-IP	0.383241
TAF4	TAF1-IP	0.295708
TAF4	TAF1-IP	0.305849
TAF9	TAF1-IP	1.37818
TAF9	TAF1-IP	1.11404
TAF9	TAF1-IP	0.870226
TAF2	TAF1-IP	0.238427
TAF2	TAF1-IP	0.267592
TAF2	TAF1-IP	0.234189
TAF3	TAF1-IP	0.251773
TAF3	TAF1-IP	0.287803
TAF3	TAF1-IP	0.274775
TAF9B	TAF1-IP	1.0354
TAF9B	TAF1-IP	0.958695
TAF9B	TAF1-IP	0.711898
TAF8	TAF1-IP	0.503004
TAF8	TAF1-IP	0.431241
TAF8	TAF1-IP	0.576408
TAF4B	TAF1-IP	0.180895
TAF4B	TAF1-IP	0.093052
TAF4B	TAF1-IP	0.17768
TAF10	TAF1-IP	0.35764
TAF10	TAF1-IP	0.735879
TAF10	TAF1-IP	0.468379
TBP	TAF1-IP	0.229987
TBP	TAF1-IP	0.39435
TBP	TAF1-IP	0.376499
TAF12	TAF1-IP	0.161419
TAF12	TAF1-IP	0.498204
TAF12	TAF1-IP	0.475652
TAF11	TAF1-IP	0
TAF11	TAF1-IP	0.126715
TAF11	TAF1-IP	0.483917
TAF13	TAF1-IP	0.209585
TAF13	TAF1-IP	0
TAF13	TAF1-IP	0.20586
TAF2	TAF2-IP	0.712977
TAF2	TAF2-IP	0.750941
TAF2	TAF2-IP	0.701132
TAF4	TAF2-IP	0.338357
TAF4	TAF2-IP	0.360388
TAF4	TAF2-IP	0.389836
TAF6	TAF2-IP	0.534525
TAF6	TAF2-IP	0.55478
TAF6	TAF2-IP	0.570107
TAF5	TAF2-IP	0.380229
TAF5	TAF2-IP	0.315132
TAF5	TAF2-IP	0.350274
TAF1	TAF2-IP	0.134475
TAF1	TAF2-IP	0.145666
TAF1	TAF2-IP	0.132744
TAF9	TAF2-IP	0.893955
TAF9	TAF2-IP	0.89648
TAF9	TAF2-IP	0.781057
TAF9B	TAF2-IP	0.689521
TAF9B	TAF2-IP	0.63544
TAF9B	TAF2-IP	0.631931
TAF4B	TAF2-IP	0.152104
TAF4B	TAF2-IP	0.131311
TAF4B	TAF2-IP	0.17174
TAF8	TAF2-IP	0.422947
TAF8	TAF2-IP	0.381727
TAF8	TAF2-IP	0.460494
TAF7	TAF2-IP	0.300547
TAF7	TAF2-IP	0.33907
TAF7	TAF2-IP	0.348437
TAF10	TAF2-IP	0.312748
TAF10	TAF2-IP	0.306813
TAF10	TAF2-IP	0.339542
TAF3	TAF2-IP	0.0395175
TAF3	TAF2-IP	0.0553823
TAF3	TAF2-IP	0.0569123
TAF11	TAF2-IP	0.149134
TAF11	TAF2-IP	0.219456
TAF11	TAF2-IP	0.150346
TBP	TAF2-IP	0.0618825
TBP	TAF2-IP	0.0455311
TBP	TAF2-IP	0.046789
TAF13	TAF2-IP	0.0845893
TAF13	TAF2-IP	0.0829842
TAF13	TAF2-IP	0.0852767
TAF12	TAF2-IP	0.0325748
TAF12	TAF2-IP	0.0958699
TAF12	TAF2-IP	0.131358
TAF5	TAF4-IP	0.83908
TAF5	TAF4-IP	0.797992
TAF5	TAF4-IP	0.934219
TAF6	TAF4-IP	0.991527
TAF6	TAF4-IP	0.881742
TAF6	TAF4-IP	0.954032
TAF1	TAF4-IP	0.331688
TAF1	TAF4-IP	0.403026
TAF1	TAF4-IP	0.340092
TAF4	TAF4-IP	0.510408
TAF4	TAF4-IP	0.435555
TAF4	TAF4-IP	0.552761
TAF2	TAF4-IP	0.447882
TAF2	TAF4-IP	0.490949
TAF2	TAF4-IP	0.461728
TAF9	TAF4-IP	1.01707
TAF9	TAF4-IP	0.910734
TAF9	TAF4-IP	0.943656
TAF9B	TAF4-IP	0.936025
TAF9B	TAF4-IP	0.891842
TAF9B	TAF4-IP	0.845489
TAF8	TAF4-IP	0.676677
TAF8	TAF4-IP	0.588381
TAF8	TAF4-IP	0.654809
TAF7	TAF4-IP	0.528933
TAF7	TAF4-IP	0.380095
TAF7	TAF4-IP	0.581636
TAF11	TAF4-IP	0.795336
TAF11	TAF4-IP	0.589395
TAF11	TAF4-IP	0.655938
TAF3	TAF4-IP	0.171609
TAF3	TAF4-IP	0.24096
TAF3	TAF4-IP	0.228437
TAF4B	TAF4-IP	0.175214
TAF4B	TAF4-IP	0.211599
TAF4B	TAF4-IP	0.181968
TAF10	TAF4-IP	0.577348
TAF10	TAF4-IP	0.456376
TAF10	TAF4-IP	0.550225
TBP	TAF4-IP	0.222765
TBP	TAF4-IP	0.22011
TBP	TAF4-IP	0.299396
TAF13	TAF4-IP	0.270671
TAF13	TAF4-IP	0.133723
TAF13	TAF4-IP	0.14882
TAF12	TAF4-IP	0.104234
TAF12	TAF4-IP	0
TAF12	TAF4-IP	0.0573097
TAF1	TAF10-IP	0.803687
TAF1	TAF10-IP	0.855784
TAF1	TAF10-IP	0.722741
TAF2	TAF10-IP	1.13163
TAF2	TAF10-IP	1.1171
TAF2	TAF10-IP	1.10658
TAF6	TAF10-IP	1.8951
TAF6	TAF10-IP	2.06895
TAF6	TAF10-IP	1.79219
TAF5	TAF10-IP	1.41912
TAF5	TAF10-IP	1.52105
TAF5	TAF10-IP	1.46208
TAF4	TAF10-IP	1.01233
TAF4	TAF10-IP	1.0731
TAF4	TAF10-IP	1.04585
TAF9	TAF10-IP	2.16767
TAF9	TAF10-IP	1.9896
TAF9	TAF10-IP	2.11608
TAF9B	TAF10-IP	1.87543
TAF9B	TAF10-IP	2.26704
TAF9B	TAF10-IP	2.15613
TAF7	TAF10-IP	1.00499
TAF7	TAF10-IP	1.05352
TAF7	TAF10-IP	0.875386
TAF8	TAF10-IP	1.13143
TAF8	TAF10-IP	1.01662
TAF8	TAF10-IP	0.872885
TAF4B	TAF10-IP	0.385479
TAF4B	TAF10-IP	0.457009
TAF4B	TAF10-IP	0.43543
TAF11	TAF10-IP	1.53105
TAF11	TAF10-IP	1.36915
TAF11	TAF10-IP	1.44791
TAF3	TAF10-IP	0.337807
TAF3	TAF10-IP	0.339239
TAF3	TAF10-IP	0.347651
TAF10	TAF10-IP	0.677436
TAF10	TAF10-IP	0.682671
TAF10	TAF10-IP	0.68069
TBP	TAF10-IP	0.299501
TBP	TAF10-IP	0.309885
TBP	TAF10-IP	0.334735
TAF12	TAF10-IP	0.401307
TAF12	TAF10-IP	0.38062
TAF12	TAF10-IP	0.271082
TAF13	TAF10-IP	0.297744
TAF13	TAF10-IP	0.494192
TAF13	TAF10-IP	0.422364
TAF6	TAF11-IP	1.81179
TAF6	TAF11-IP	1.9212
TAF6	TAF11-IP	1.41523
TAF1	TAF11-IP	0.514227
TAF1	TAF11-IP	0.425561
TAF1	TAF11-IP	0.529769
TAF2	TAF11-IP	0.776965
TAF2	TAF11-IP	0.759347
TAF2	TAF11-IP	0.757034
TAF5	TAF11-IP	1.04803
TAF5	TAF11-IP	1.0771
TAF5	TAF11-IP	1.23966
TAF4	TAF11-IP	0.74412
TAF4	TAF11-IP	0.719255
TAF4	TAF11-IP	0.774606
TAF9	TAF11-IP	1.41149
TAF9	TAF11-IP	1.47802
TAF9	TAF11-IP	1.59176
TAF9B	TAF11-IP	1.23716
TAF9B	TAF11-IP	0.971604
TAF9B	TAF11-IP	1.27239
TAF4B	TAF11-IP	0.324216
TAF4B	TAF11-IP	0.264054
TAF4B	TAF11-IP	0.331499
TAF7	TAF11-IP	0.756298
TAF7	TAF11-IP	0.9317
TAF7	TAF11-IP	0.433469
TAF8	TAF11-IP	0.70119
TAF8	TAF11-IP	0.681794
TAF8	TAF11-IP	0.976004
TAF3	TAF11-IP	0.200556
TAF3	TAF11-IP	0.157506
TAF3	TAF11-IP	0.126655
TAF10	TAF11-IP	0.78344
TAF10	TAF11-IP	0.894945
TAF10	TAF11-IP	0.925263
TAF11	TAF11-IP	0.809431
TAF11	TAF11-IP	1.00169
TAF11	TAF11-IP	1.03562
TBP	TAF11-IP	0.366404
TBP	TAF11-IP	0.335714
TBP	TAF11-IP	0.446255
TAF13	TAF11-IP	0.50085
TAF13	TAF11-IP	0.131114
TAF13	TAF11-IP	0.406668
TAF12	TAF11-IP	0.385748
TAF12	TAF11-IP	0.504912
TAF12	TAF11-IP	0.208807
TAF1	TAF7-IP	1.54707
TAF1	TAF7-IP	1.65336
TAF1	TAF7-IP	1.58156
TAF5	TAF7-IP	2.39848
TAF5	TAF7-IP	2.19495
TAF5	TAF7-IP	2.20566
TAF6	TAF7-IP	2.58261
TAF6	TAF7-IP	2.46274
TAF6	TAF7-IP	2.53121
TAF4	TAF7-IP	1.5784
TAF4	TAF7-IP	1.63474
TAF4	TAF7-IP	1.63411
TAF9	TAF7-IP	4.10955
TAF9	TAF7-IP	3.82957
TAF9	TAF7-IP	3.63111
TAF2	TAF7-IP	0.859986
TAF2	TAF7-IP	0.894984
TAF2	TAF7-IP	0.827812
TAF9B	TAF7-IP	2.92922
TAF9B	TAF7-IP	3.17993
TAF9B	TAF7-IP	3.00803
TAF7	TAF7-IP	1.64425
TAF7	TAF7-IP	1.8296
TAF7	TAF7-IP	1.53137
TAF8	TAF7-IP	1.67756
TAF8	TAF7-IP	1.63066
TAF8	TAF7-IP	1.55983
TAF4B	TAF7-IP	0.572095
TAF4B	TAF7-IP	0.565854
TAF4B	TAF7-IP	0.570803
TAF3	TAF7-IP	0.395713
TAF3	TAF7-IP	0.448674
TAF3	TAF7-IP	0.438319
TAF11	TAF7-IP	1.4873
TAF11	TAF7-IP	1.6392
TAF11	TAF7-IP	1.32677
TAF10	TAF7-IP	1.27502
TAF10	TAF7-IP	1.26111
TAF10	TAF7-IP	1.24526
TBP	TAF7-IP	0.581883
TBP	TAF7-IP	0.654017
TBP	TAF7-IP	0.600588
TAF12	TAF7-IP	0.44553
TAF12	TAF7-IP	0.605921
TAF12	TAF7-IP	0.368839
TAF13	TAF7-IP	0.506161
TAF13	TAF7-IP	0.7152
TAF13	TAF7-IP	0.478896
