# Supplementary material for: Hierarchical TAF1-dependent co-translational assembly of the basal transcription factor TFIID
Source: Nat Struct Mol Biol. 2023 Jun 29;30(8):1141–52. doi: 10.1038/s41594-023-01026-3 (PMC10442232; doi:10.1038/s41594-023-01026-3)
Supplement: Source Data Extended Data Fig. 6 — Source data for Extended Data Figure 6 plots. [file 41594_2023_1026_MOESM16_ESM.xlsx]

## Sheet: ExtDataFig6-b
Prey	IP	Treatment	NSAF		Prey	IP	Treatment	NSAF
TAF2	Mock	siCTR	0		TAF6	Mock	siCTR	0
TAF2	Mock	siCTR	0		TAF6	Mock	siCTR	0
TAF2	Mock	siCTR	0		TAF6	Mock	siCTR	0
TAF2	IP-TAF2	siCTR	0.068826		TAF6	IP-TAF10	siCTR	0.0174709
TAF2	IP-TAF2	siCTR	0.0589217		TAF6	IP-TAF10	siCTR	0
TAF2	IP-TAF2	siCTR	0.0686916		TAF6	IP-TAF10	siCTR	0.0178022
TAF2	Mock	siTAF1	0		TAF6	IP-TAF4	siCTR	0
TAF2	Mock	siTAF1	0		TAF6	IP-TAF4	siCTR	0
TAF2	Mock	siTAF1	0		TAF6	IP-TAF4	siCTR	0
TAF2	IP-TAF2	siTAF1	0.0461867		TAF6	Mock	siTAF1	0
TAF2	IP-TAF2	siTAF1	0.0573349		TAF6	Mock	siTAF1	0
TAF2	IP-TAF2	siTAF1	0.045815		TAF6	Mock	siTAF1	0
TAF6	Mock	siCTR	0		TAF6	IP-TAF10	siTAF1	0.163087
TAF6	Mock	siCTR	0		TAF6	IP-TAF10	siTAF1	0.0881502
TAF6	Mock	siCTR	0		TAF6	IP-TAF10	siTAF1	0.142388
TAF6	IP-TAF2	siCTR	0		TAF6	IP-TAF4	siTAF1	0.0122153
TAF6	IP-TAF2	siCTR	0		TAF6	IP-TAF4	siTAF1	0.01818
TAF6	IP-TAF2	siCTR	0		TAF6	IP-TAF4	siTAF1	0.0305919
TAF6	Mock	siTAF1	0		TAF4	Mock	siCTR	0
TAF6	Mock	siTAF1	0		TAF4	Mock	siCTR	0
TAF6	Mock	siTAF1	0.00592847		TAF4	Mock	siCTR	0
TAF6	IP-TAF2	siTAF1	0.0188767		TAF4	IP-TAF10	siCTR	0.0145349
TAF6	IP-TAF2	siTAF1	0.0253857		TAF4	IP-TAF10	siCTR	0.0157014
TAF6	IP-TAF2	siTAF1	0.0270468		TAF4	IP-TAF10	siCTR	0.0111079
TAF4	Mock	siCTR	0		TAF4	IP-TAF4	siCTR	0.004643
TAF4	Mock	siCTR	0		TAF4	IP-TAF4	siCTR	0.00443228
TAF4	Mock	siCTR	0		TAF4	IP-TAF4	siCTR	0.009107
TAF4	IP-TAF2	siCTR	0		TAF4	Mock	siTAF1	0
TAF4	IP-TAF2	siCTR	0		TAF4	Mock	siTAF1	0
TAF4	IP-TAF2	siCTR	0		TAF4	Mock	siTAF1	0
TAF4	Mock	siTAF1	0		TAF4	IP-TAF10	siTAF1	0.0626218
TAF4	Mock	siTAF1	0		TAF4	IP-TAF10	siTAF1	0.0806703
TAF4	Mock	siTAF1	0		TAF4	IP-TAF10	siTAF1	0.0888451
TAF4	IP-TAF2	siTAF1	0.0117783		TAF4	IP-TAF4	siTAF1	0.0304875
TAF4	IP-TAF2	siTAF1	0.0118798		TAF4	IP-TAF4	siTAF1	0.0302498
TAF4	IP-TAF2	siTAF1	0.00843812		TAF4	IP-TAF4	siTAF1	0.0305412
TAF5	Mock	siCTR	0		TAF9	Mock	siCTR	0
TAF5	Mock	siCTR	0		TAF9	Mock	siCTR	0
TAF5	Mock	siCTR	0		TAF9	Mock	siCTR	0
TAF5	IP-TAF2	siCTR	0		TAF9	IP-TAF10	siCTR	0.0448023
TAF5	IP-TAF2	siCTR	0		TAF9	IP-TAF10	siCTR	0
TAF5	IP-TAF2	siCTR	0		TAF9	IP-TAF10	siCTR	0.0456519
TAF5	Mock	siTAF1	0		TAF9	IP-TAF4	siCTR	0.019082
TAF5	Mock	siTAF1	0		TAF9	IP-TAF4	siCTR	0
TAF5	Mock	siTAF1	0		TAF9	IP-TAF4	siCTR	0.0187142
TAF5	IP-TAF2	siTAF1	0.0106496		TAF9	Mock	siTAF1	0
TAF5	IP-TAF2	siTAF1	0		TAF9	Mock	siTAF1	0
TAF5	IP-TAF2	siTAF1	0.0057221		TAF9	Mock	siTAF1	0
TAF10	Mock	siCTR	0		TAF9	IP-TAF10	siTAF1	0.241281
TAF10	Mock	siCTR	0		TAF9	IP-TAF10	siTAF1	0.301403
TAF10	Mock	siCTR	0		TAF9	IP-TAF10	siTAF1	0.25401
TAF10	IP-TAF2	siCTR	0.0130532		TAF9	IP-TAF4	siTAF1	0.109637
TAF10	IP-TAF2	siCTR	0		TAF9	IP-TAF4	siTAF1	0.108782
TAF10	IP-TAF2	siCTR	0.0130277		TAF9	IP-TAF4	siTAF1	0.10983
TAF10	Mock	siTAF1	0		TAF9B	Mock	siCTR	0
TAF10	Mock	siTAF1	0		TAF9B	Mock	siCTR	0
TAF10	Mock	siTAF1	0		TAF9B	Mock	siCTR	0
TAF10	IP-TAF2	siTAF1	0.0195405		TAF9B	IP-TAF10	siCTR	0.0785379
TAF10	IP-TAF2	siTAF1	0.0197089		TAF9B	IP-TAF10	siCTR	0.0169681
TAF10	IP-TAF2	siTAF1	0		TAF9B	IP-TAF10	siCTR	0.0800273
TAF8	Mock	siCTR	0		TAF9B	IP-TAF4	siCTR	0.0200703
TAF8	Mock	siCTR	0		TAF9B	IP-TAF4	siCTR	0.0191595
TAF8	Mock	siCTR	0		TAF9B	IP-TAF4	siCTR	0.0196835
TAF8	IP-TAF2	siCTR	0.0183587		TAF9B	Mock	siTAF1	0
TAF8	IP-TAF2	siCTR	0.0182315		TAF9B	Mock	siTAF1	0
TAF8	IP-TAF2	siCTR	0.0366457		TAF9B	Mock	siTAF1	0
TAF8	Mock	siTAF1	0		TAF9B	IP-TAF10	siTAF1	0.253777
TAF8	Mock	siTAF1	0		TAF9B	IP-TAF10	siTAF1	0.269461
TAF8	Mock	siTAF1	0		TAF9B	IP-TAF10	siTAF1	0.250468
TAF8	IP-TAF2	siTAF1	0.0274828		TAF9B	IP-TAF4	siTAF1	0.115315
TAF8	IP-TAF2	siTAF1	0.0277196		TAF9B	IP-TAF4	siTAF1	0.114416
TAF8	IP-TAF2	siTAF1	0.0443001		TAF9B	IP-TAF4	siTAF1	0.115518
TAF4B	Mock	siCTR	0		TAF3	Mock	siCTR	0
TAF4B	Mock	siCTR	0		TAF3	Mock	siCTR	0
TAF4B	Mock	siCTR	0		TAF3	Mock	siCTR	0
TAF4B	IP-TAF2	siCTR	0		TAF3	IP-TAF10	siCTR	0
TAF4B	IP-TAF2	siCTR	0		TAF3	IP-TAF10	siCTR	0
TAF4B	IP-TAF2	siCTR	0		TAF3	IP-TAF10	siCTR	0
TAF4B	Mock	siTAF1	0		TAF3	IP-TAF4	siCTR	0
TAF4B	Mock	siTAF1	0		TAF3	IP-TAF4	siCTR	0
TAF4B	Mock	siTAF1	0		TAF3	IP-TAF4	siCTR	0
TAF4B	IP-TAF2	siTAF1	0		TAF3	Mock	siTAF1	0
TAF4B	IP-TAF2	siTAF1	0		TAF3	Mock	siTAF1	0
TAF4B	IP-TAF2	siTAF1	0		TAF3	Mock	siTAF1	0
TAF9	Mock	siCTR	0		TAF3	IP-TAF10	siTAF1	0.0731374
TAF9	Mock	siCTR	0		TAF3	IP-TAF10	siTAF1	0.0556735
TAF9	Mock	siCTR	0		TAF3	IP-TAF10	siTAF1	0.0541378
TAF9	IP-TAF2	siCTR	0		TAF3	IP-TAF4	siTAF1	0
TAF9	IP-TAF2	siCTR	0		TAF3	IP-TAF4	siTAF1	0
TAF9	IP-TAF2	siCTR	0		TAF3	IP-TAF4	siTAF1	0.00445872
TAF9	Mock	siTAF1	0		TAF10	Mock	siCTR	0
TAF9	Mock	siTAF1	0		TAF10	Mock	siCTR	0
TAF9	Mock	siTAF1	0		TAF10	Mock	siCTR	0
TAF9	IP-TAF2	siTAF1	0.0161357		TAF10	IP-TAF10	siCTR	0.198939
TAF9	IP-TAF2	siTAF1	0.0162747		TAF10	IP-TAF10	siCTR	0.17583
TAF9	IP-TAF2	siTAF1	0		TAF10	IP-TAF10	siCTR	0.239568
TAF9B	Mock	siCTR	0		TAF10	IP-TAF4	siCTR	0.0231085
TAF9B	Mock	siCTR	0		TAF10	IP-TAF4	siCTR	0
TAF9B	Mock	siCTR	0		TAF10	IP-TAF4	siCTR	0
TAF9B	IP-TAF2	siCTR	0		TAF10	Mock	siTAF1	0
TAF9B	IP-TAF2	siCTR	0		TAF10	Mock	siTAF1	0
TAF9B	IP-TAF2	siCTR	0		TAF10	Mock	siTAF1	0
TAF9B	Mock	siTAF1	0		TAF10	IP-TAF10	siTAF1	0.292193
TAF9B	Mock	siTAF1	0		TAF10	IP-TAF10	siTAF1	0.273751
TAF9B	Mock	siTAF1	0		TAF10	IP-TAF10	siTAF1	0.230707
TAF9B	IP-TAF2	siTAF1	0.0169715		TAF10	IP-TAF4	siTAF1	0.0189673
TAF9B	IP-TAF2	siTAF1	0.0171177		TAF10	IP-TAF4	siTAF1	0.0376387
TAF9B	IP-TAF2	siTAF1	0		TAF10	IP-TAF4	siTAF1	0.0570021
TAF1	Mock	siCTR	0		TAF2	Mock	siCTR	0
TAF1	Mock	siCTR	0		TAF2	Mock	siCTR	0
TAF1	Mock	siCTR	0		TAF2	Mock	siCTR	0
TAF1	IP-TAF2	siCTR	0		TAF2	IP-TAF10	siCTR	0.0295942
TAF1	IP-TAF2	siCTR	0		TAF2	IP-TAF10	siCTR	0.0248649
TAF1	IP-TAF2	siCTR	0		TAF2	IP-TAF10	siCTR	0.0201036
TAF1	Mock	siTAF1	0		TAF2	IP-TAF4	siCTR	0
TAF1	Mock	siTAF1	0		TAF2	IP-TAF4	siCTR	0
TAF1	Mock	siTAF1	0		TAF2	IP-TAF4	siCTR	0
TAF1	IP-TAF2	siTAF1	0		TAF2	Mock	siTAF1	0
TAF1	IP-TAF2	siTAF1	0		TAF2	Mock	siTAF1	0
TAF1	IP-TAF2	siTAF1	0		TAF2	Mock	siTAF1	0
TBP	Mock	siCTR	0		TAF2	IP-TAF10	siTAF1	0.0460425
TBP	Mock	siCTR	0		TAF2	IP-TAF10	siTAF1	0.0398183
TBP	Mock	siCTR	0		TAF2	IP-TAF10	siTAF1	0.0384511
TBP	IP-TAF2	siCTR	0		TAF2	IP-TAF4	siTAF1	0
TBP	IP-TAF2	siCTR	0		TAF2	IP-TAF4	siTAF1	0
TBP	IP-TAF2	siCTR	0		TAF2	IP-TAF4	siTAF1	0
TBP	Mock	siTAF1	0		TAF5	Mock	siCTR	0
TBP	Mock	siTAF1	0		TAF5	Mock	siCTR	0
TBP	Mock	siTAF1	0		TAF5	Mock	siCTR	0
TBP	IP-TAF2	siTAF1	0		TAF5	IP-TAF10	siCTR	0.00492825
TBP	IP-TAF2	siTAF1	0		TAF5	IP-TAF10	siCTR	0.00532374
TBP	IP-TAF2	siTAF1	0		TAF5	IP-TAF10	siCTR	0
					TAF5	IP-TAF4	siCTR	0
					TAF5	IP-TAF4	siCTR	0
					TAF5	IP-TAF4	siCTR	0
					TAF5	Mock	siTAF1	0
					TAF5	Mock	siTAF1	0
					TAF5	Mock	siTAF1	0
					TAF5	IP-TAF10	siTAF1	0.0583899
					TAF5	IP-TAF10	siTAF1	0.0547046
					TAF5	IP-TAF10	siTAF1	0.0523896
					TAF5	IP-TAF4	siTAF1	0.0206743
					TAF5	IP-TAF4	siTAF1	0.0205131
					TAF5	IP-TAF4	siTAF1	0.00517769
					TAF12	Mock	siCTR	0
					TAF12	Mock	siCTR	0
					TAF12	Mock	siCTR	0
					TAF12	IP-TAF10	siCTR	0.0244882
					TAF12	IP-TAF10	siCTR	0.0529068
					TAF12	IP-TAF10	siCTR	0.0249526
					TAF12	IP-TAF4	siCTR	0
					TAF12	IP-TAF4	siCTR	0
					TAF12	IP-TAF4	siCTR	0.0306866
					TAF12	Mock	siTAF1	0
					TAF12	Mock	siTAF1	0
					TAF12	Mock	siTAF1	0
					TAF12	IP-TAF10	siTAF1	0.105504
					TAF12	IP-TAF10	siTAF1	0.123556
					TAF12	IP-TAF10	siTAF1	0.104128
					TAF12	IP-TAF4	siTAF1	0.0513648
					TAF12	IP-TAF4	siTAF1	0.101929
					TAF12	IP-TAF4	siTAF1	0.0771829
					TAF8	Mock	siCTR	0
					TAF8	Mock	siCTR	0
					TAF8	Mock	siCTR	0
					TAF8	IP-TAF10	siCTR	0.101745
					TAF8	IP-TAF10	siCTR	0.10991
					TAF8	IP-TAF10	siCTR	0.0647963
					TAF8	IP-TAF4	siCTR	0
					TAF8	IP-TAF4	siCTR	0
					TAF8	IP-TAF4	siCTR	0
					TAF8	Mock	siTAF1	0
					TAF8	Mock	siTAF1	0
					TAF8	Mock	siTAF1	0
					TAF8	IP-TAF10	siTAF1	0.0958896
					TAF8	IP-TAF10	siTAF1	0.102671
					TAF8	IP-TAF10	siTAF1	0.0946394
					TAF8	IP-TAF4	siTAF1	0.0266766
					TAF8	IP-TAF4	siTAF1	0
					TAF8	IP-TAF4	siTAF1	0
					TAF1	Mock	siCTR	0
					TAF1	Mock	siCTR	0
					TAF1	Mock	siCTR	0
					TAF1	IP-TAF10	siCTR	0
					TAF1	IP-TAF10	siCTR	0
					TAF1	IP-TAF10	siCTR	0
					TAF1	IP-TAF4	siCTR	0
					TAF1	IP-TAF4	siCTR	0
					TAF1	IP-TAF4	siCTR	0
					TAF1	Mock	siTAF1	0
					TAF1	Mock	siTAF1	0
					TAF1	Mock	siTAF1	0
					TAF1	IP-TAF10	siTAF1	0
					TAF1	IP-TAF10	siTAF1	0
					TAF1	IP-TAF10	siTAF1	0
					TAF1	IP-TAF4	siTAF1	0
					TAF1	IP-TAF4	siTAF1	0
					TAF1	IP-TAF4	siTAF1	0
					TAF7	Mock	siCTR	0
					TAF7	Mock	siCTR	0
					TAF7	Mock	siCTR	0
					TAF7	IP-TAF10	siCTR	0
					TAF7	IP-TAF10	siCTR	0
					TAF7	IP-TAF10	siCTR	0
					TAF7	IP-TAF4	siCTR	0
					TAF7	IP-TAF4	siCTR	0
					TAF7	IP-TAF4	siCTR	0
					TAF7	Mock	siTAF1	0
					TAF7	Mock	siTAF1	0
					TAF7	Mock	siTAF1	0
					TAF7	IP-TAF10	siTAF1	0
					TAF7	IP-TAF10	siTAF1	0
					TAF7	IP-TAF10	siTAF1	0
					TAF7	IP-TAF4	siTAF1	0
					TAF7	IP-TAF4	siTAF1	0
					TAF7	IP-TAF4	siTAF1	0
					TAF4B	Mock	siCTR	0
					TAF4B	Mock	siCTR	0
					TAF4B	Mock	siCTR	0
					TAF4B	IP-TAF10	siCTR	0
					TAF4B	IP-TAF10	siCTR	0
					TAF4B	IP-TAF10	siCTR	0
					TAF4B	IP-TAF4	siCTR	0
					TAF4B	IP-TAF4	siCTR	0
					TAF4B	IP-TAF4	siCTR	0
					TAF4B	Mock	siTAF1	0
					TAF4B	Mock	siTAF1	0
					TAF4B	Mock	siTAF1	0
					TAF4B	IP-TAF10	siTAF1	0.00985276
					TAF4B	IP-TAF10	siTAF1	0.00923089
					TAF4B	IP-TAF10	siTAF1	0
					TAF4B	IP-TAF4	siTAF1	0
					TAF4B	IP-TAF4	siTAF1	0
					TAF4B	IP-TAF4	siTAF1	0
					TAF11	Mock	siCTR	0
					TAF11	Mock	siCTR	0
					TAF11	Mock	siCTR	0
					TAF11	IP-TAF10	siCTR	0
					TAF11	IP-TAF10	siCTR	0
					TAF11	IP-TAF10	siCTR	0
					TAF11	IP-TAF4	siCTR	0
					TAF11	IP-TAF4	siCTR	0
					TAF11	IP-TAF4	siCTR	0
					TAF11	Mock	siTAF1	0
					TAF11	Mock	siTAF1	0
					TAF11	Mock	siTAF1	0
					TAF11	IP-TAF10	siTAF1	0
					TAF11	IP-TAF10	siTAF1	0.0188555
					TAF11	IP-TAF10	siTAF1	0
					TAF11	IP-TAF4	siTAF1	0
					TAF11	IP-TAF4	siTAF1	0
					TAF11	IP-TAF4	siTAF1	0
					TBP	Mock	siCTR	0
					TBP	Mock	siCTR	0
					TBP	Mock	siCTR	0
					TBP	IP-TAF10	siCTR	0
					TBP	IP-TAF10	siCTR	0
					TBP	IP-TAF10	siCTR	0
					TBP	IP-TAF4	siCTR	0
					TBP	IP-TAF4	siCTR	0
					TBP	IP-TAF4	siCTR	0
					TBP	Mock	siTAF1	0
					TBP	Mock	siTAF1	0
					TBP	Mock	siTAF1	0
					TBP	IP-TAF10	siTAF1	0.0250533
					TBP	IP-TAF10	siTAF1	0.011736
					TBP	IP-TAF10	siTAF1	0.0247267
					TBP	IP-TAF4	siTAF1	0
					TBP	IP-TAF4	siTAF1	0.0121021
					TBP	IP-TAF4	siTAF1	0
					TAF13	Mock	siCTR	0
					TAF13	Mock	siCTR	0
					TAF13	Mock	siCTR	0
					TAF13	IP-TAF10	siCTR	0
					TAF13	IP-TAF10	siCTR	0
					TAF13	IP-TAF10	siCTR	0
					TAF13	IP-TAF4	siCTR	0
					TAF13	IP-TAF4	siCTR	0
					TAF13	IP-TAF4	siCTR	0
					TAF13	Mock	siTAF1	0
					TAF13	Mock	siTAF1	0
					TAF13	Mock	siTAF1	0
					TAF13	IP-TAF10	siTAF1	0
					TAF13	IP-TAF10	siTAF1	0
					TAF13	IP-TAF10	siTAF1	0
					TAF13	IP-TAF4	siTAF1	0
					TAF13	IP-TAF4	siTAF1	0
					TAF13	IP-TAF4	siTAF1	0

## Sheet: ExtDataFig6-c
Prey	IP	Treatment	NSAF		Prey	IP	Treatment	NSAF
TAF2	Mock	siCTR	0		TAF6	Mock	siCTR	0
TAF2	Mock	siCTR	0		TAF6	Mock	siCTR	0
TAF2	Mock	siCTR	0		TAF6	Mock	siCTR	0
TAF2	IP-TAF2	siCTR	0.227935		TAF6	IP-TAF10	siCTR	0.475077
TAF2	IP-TAF2	siCTR	0.213388		TAF6	IP-TAF10	siCTR	0.492327
TAF2	IP-TAF2	siCTR	0.230568		TAF6	IP-TAF10	siCTR	0.497373
TAF2	Mock	siTAF1	0		TAF6	IP-TAF4	siCTR	0.225368
TAF2	Mock	siTAF1	0		TAF6	IP-TAF4	siCTR	0.303943
TAF2	Mock	siTAF1	0		TAF6	IP-TAF4	siCTR	0.372582
TAF2	IP-TAF2	siTAF1	0.142087		TAF6	Mock	siTAF1	0
TAF2	IP-TAF2	siTAF1	0.126434		TAF6	Mock	siTAF1	0
TAF2	IP-TAF2	siTAF1	0.107897		TAF6	Mock	siTAF1	0
TAF6	Mock	siCTR	0.0058005		TAF6	IP-TAF10	siTAF1	0.206887
TAF6	Mock	siCTR	0.0058771		TAF6	IP-TAF10	siTAF1	0.333618
TAF6	Mock	siCTR	0.0063054		TAF6	IP-TAF10	siTAF1	0.375819
TAF6	IP-TAF2	siCTR	0.21799		TAF6	IP-TAF4	siTAF1	0.130647
TAF6	IP-TAF2	siCTR	0.176899		TAF6	IP-TAF4	siTAF1	0.183157
TAF6	IP-TAF2	siCTR	0.175006		TAF6	IP-TAF4	siTAF1	0.160453
TAF6	Mock	siTAF1	0		TAF4	Mock	siCTR	0
TAF6	Mock	siTAF1	0		TAF4	Mock	siCTR	0
TAF6	Mock	siTAF1	0		TAF4	Mock	siCTR	0
TAF6	IP-TAF2	siTAF1	0.0471829		TAF4	IP-TAF10	siCTR	0.131747
TAF6	IP-TAF2	siTAF1	0.0540498		TAF4	IP-TAF10	siCTR	0.129345
TAF6	IP-TAF2	siTAF1	0.0535055		TAF4	IP-TAF10	siCTR	0.127788
TAF4	Mock	siCTR	0		TAF4	IP-TAF4	siCTR	0.140621
TAF4	Mock	siCTR	0		TAF4	IP-TAF4	siCTR	0.108371
TAF4	Mock	siCTR	0		TAF4	IP-TAF4	siCTR	0.116239
TAF4	IP-TAF2	siCTR	0.0906783		TAF4	Mock	siTAF1	0
TAF4	IP-TAF2	siCTR	0.0802753		TAF4	Mock	siTAF1	0
TAF4	IP-TAF2	siCTR	0.109197		TAF4	Mock	siTAF1	0
TAF4	Mock	siTAF1	0		TAF4	IP-TAF10	siTAF1	0.0161363
TAF4	Mock	siTAF1	0		TAF4	IP-TAF10	siTAF1	0.0640508
TAF4	Mock	siTAF1	0		TAF4	IP-TAF10	siTAF1	0.10659
TAF4	IP-TAF2	siTAF1	0.0490673		TAF4	IP-TAF4	siTAF1	0.108692
TAF4	IP-TAF2	siTAF1	0.0626323		TAF4	IP-TAF4	siTAF1	0.0428563
TAF4	IP-TAF2	siTAF1	0.0476935		TAF4	IP-TAF4	siTAF1	0.0715118
TAF5	Mock	siCTR	0		TAF9	Mock	siCTR	0
TAF5	Mock	siCTR	0		TAF9	Mock	siCTR	0
TAF5	Mock	siCTR	0		TAF9	Mock	siCTR	0
TAF5	IP-TAF2	siCTR	0.129815		TAF9	IP-TAF10	siCTR	0.676825
TAF5	IP-TAF2	siCTR	0.136092		TAF9	IP-TAF10	siCTR	0.86383
TAF5	IP-TAF2	siCTR	0.133994		TAF9	IP-TAF10	siCTR	0.525189
TAF5	Mock	siTAF1	0		TAF9	IP-TAF4	siCTR	0.231173
TAF5	Mock	siTAF1	0		TAF9	IP-TAF4	siCTR	0.334042
TAF5	Mock	siTAF1	0		TAF9	IP-TAF4	siCTR	0.238862
TAF5	IP-TAF2	siTAF1	0.0465833		TAF9	Mock	siTAF1	0
TAF5	IP-TAF2	siTAF1	0.0392054		TAF9	Mock	siTAF1	0
TAF5	IP-TAF2	siTAF1	0.0388106		TAF9	Mock	siTAF1	0
TAF10	Mock	siCTR	0.0180135		TAF9	IP-TAF10	siTAF1	0.26527
TAF10	Mock	siCTR	0		TAF9	IP-TAF10	siTAF1	0.526478
TAF10	Mock	siCTR	0.0195814		TAF9	IP-TAF10	siTAF1	0.525681
TAF10	IP-TAF2	siCTR	0.150437		TAF9	IP-TAF4	siTAF1	0.223353
TAF10	IP-TAF2	siCTR	0.149826		TAF9	IP-TAF4	siTAF1	0.234844
TAF10	IP-TAF2	siCTR	0.15528		TAF9	IP-TAF4	siTAF1	0.235122
TAF10	Mock	siTAF1	0		TAF9B	Mock	siCTR	0
TAF10	Mock	siTAF1	0		TAF9B	Mock	siCTR	0
TAF10	Mock	siTAF1	0		TAF9B	Mock	siCTR	0
TAF10	IP-TAF2	siTAF1	0.122106		TAF9B	IP-TAF10	siCTR	0.71188
TAF10	IP-TAF2	siTAF1	0.0959154		TAF9B	IP-TAF10	siCTR	1.18813
TAF10	IP-TAF2	siTAF1	0.0712121		TAF9B	IP-TAF10	siCTR	0.710216
TAF8	Mock	siCTR	0		TAF9B	IP-TAF4	siCTR	0.182359
TAF8	Mock	siCTR	0		TAF9B	IP-TAF4	siCTR	0.292785
TAF8	Mock	siCTR	0		TAF9B	IP-TAF4	siCTR	0.251233
TAF8	IP-TAF2	siCTR	0.123423		TAF9B	Mock	siTAF1	0
TAF8	IP-TAF2	siCTR	0.0878011		TAF9B	Mock	siTAF1	0
TAF8	IP-TAF2	siCTR	0.145596		TAF9B	Mock	siTAF1	0
TAF8	Mock	siTAF1	0		TAF9B	IP-TAF10	siTAF1	0.209257
TAF8	Mock	siTAF1	0		TAF9B	IP-TAF10	siTAF1	0.346091
TAF8	Mock	siTAF1	0		TAF9B	IP-TAF10	siTAF1	0.552908
TAF8	IP-TAF2	siTAF1	0.0858678		TAF9B	IP-TAF4	siTAF1	0.176191
TAF8	IP-TAF2	siTAF1	0.0505876		TAF9B	IP-TAF4	siTAF1	0.185255
TAF8	IP-TAF2	siTAF1	0.0834636		TAF9B	IP-TAF4	siTAF1	0.12365
TAF4B	Mock	siCTR	0		TAF3	Mock	siCTR	0
TAF4B	Mock	siCTR	0		TAF3	Mock	siCTR	0
TAF4B	Mock	siCTR	0		TAF3	Mock	siCTR	0
TAF4B	IP-TAF2	siCTR	0.0507275		TAF3	IP-TAF10	siCTR	0.250039
TAF4B	IP-TAF2	siCTR	0.0442061		TAF3	IP-TAF10	siCTR	0.226597
TAF4B	IP-TAF2	siCTR	0.0523606		TAF3	IP-TAF10	siCTR	0.277172
TAF4B	Mock	siTAF1	0		TAF3	IP-TAF4	siCTR	0.164235
TAF4B	Mock	siTAF1	0		TAF3	IP-TAF4	siCTR	0.14239
TAF4B	Mock	siTAF1	0		TAF3	IP-TAF4	siCTR	0.118788
TAF4B	IP-TAF2	siTAF1	0.00617611		TAF3	Mock	siTAF1	0
TAF4B	IP-TAF2	siTAF1	0.00606426		TAF3	Mock	siTAF1	0
TAF4B	IP-TAF2	siTAF1	0.00600318		TAF3	Mock	siTAF1	0
TAF9	Mock	siCTR	0.0148748		TAF3	IP-TAF10	siTAF1	0.150767
TAF9	Mock	siCTR	0		TAF3	IP-TAF10	siTAF1	0.130911
TAF9	Mock	siCTR	0		TAF3	IP-TAF10	siTAF1	0.224079
TAF9	IP-TAF2	siCTR	0.144929		TAF3	IP-TAF4	siTAF1	0.111075
TAF9	IP-TAF2	siCTR	0.12372		TAF3	IP-TAF4	siTAF1	0.0834214
TAF9	IP-TAF2	siCTR	0.128224		TAF3	IP-TAF4	siTAF1	0.100224
TAF9	Mock	siTAF1	0		TAF10	Mock	siCTR	0
TAF9	Mock	siTAF1	0		TAF10	Mock	siCTR	0
TAF9	Mock	siTAF1	0		TAF10	Mock	siCTR	0
TAF9	IP-TAF2	siTAF1	0		TAF10	IP-TAF10	siCTR	0.491785
TAF9	IP-TAF2	siTAF1	0.0594022		TAF10	IP-TAF10	siCTR	0.402349
TAF9	IP-TAF2	siTAF1	0.0392026		TAF10	IP-TAF10	siCTR	0.817726
TAF9B	Mock	siCTR	0		TAF10	IP-TAF4	siCTR	0.34994
TAF9B	Mock	siCTR	0		TAF10	IP-TAF4	siCTR	0.269685
TAF9B	Mock	siCTR	0		TAF10	IP-TAF4	siCTR	0.144632
TAF9B	IP-TAF2	siCTR	0.108882		TAF10	Mock	siTAF1	0
TAF9B	IP-TAF2	siCTR	0.151815		TAF10	Mock	siTAF1	0
TAF9B	IP-TAF2	siCTR	0.157343		TAF10	Mock	siTAF1	0
TAF9B	Mock	siTAF1	0		TAF10	IP-TAF10	siTAF1	0.481867
TAF9B	Mock	siTAF1	0		TAF10	IP-TAF10	siTAF1	0.318785
TAF9B	Mock	siTAF1	0		TAF10	IP-TAF10	siTAF1	0.530504
TAF9B	IP-TAF2	siTAF1	0		TAF10	IP-TAF4	siTAF1	0.202862
TAF9B	IP-TAF2	siTAF1	0.0624788		TAF10	IP-TAF4	siTAF1	0.284398
TAF9B	IP-TAF2	siTAF1	0.0206165		TAF10	IP-TAF4	siTAF1	0.213551
TAF1	Mock	siCTR	0		TAF2	Mock	siCTR	0
TAF1	Mock	siCTR	0		TAF2	Mock	siCTR	0
TAF1	Mock	siCTR	0		TAF2	Mock	siCTR	0
TAF1	IP-TAF2	siCTR	0.00291981		TAF2	IP-TAF10	siCTR	0.163928
TAF1	IP-TAF2	siCTR	0		TAF2	IP-TAF10	siCTR	0.0877851
TAF1	IP-TAF2	siCTR	0		TAF2	IP-TAF10	siCTR	0.148677
TAF1	Mock	siTAF1	0		TAF2	IP-TAF4	siCTR	0.0636255
TAF1	Mock	siTAF1	0		TAF2	IP-TAF4	siCTR	0.061292
TAF1	Mock	siTAF1	0		TAF2	IP-TAF4	siCTR	0.0262967
TAF1	IP-TAF2	siTAF1	0.00853174		TAF2	Mock	siTAF1	0
TAF1	IP-TAF2	siTAF1	0.00558482		TAF2	Mock	siTAF1	0
TAF1	IP-TAF2	siTAF1	0.00829286		TAF2	Mock	siTAF1	0
TBP	Mock	siCTR	0.0115839		TAF2	IP-TAF10	siTAF1	0.014602
TBP	Mock	siCTR	0.0117369		TAF2	IP-TAF10	siTAF1	0.0144902
TBP	Mock	siCTR	0.0125922		TAF2	IP-TAF10	siTAF1	0.0771642
TBP	IP-TAF2	siCTR	0		TAF2	IP-TAF4	siTAF1	0.0245893
TBP	IP-TAF2	siCTR	0		TAF2	IP-TAF4	siTAF1	0.0517087
TBP	IP-TAF2	siCTR	0		TAF2	IP-TAF4	siTAF1	0.0129425
TBP	Mock	siTAF1	0		TAF5	Mock	siCTR	0
TBP	Mock	siTAF1	0		TAF5	Mock	siCTR	0
TBP	Mock	siTAF1	0		TAF5	Mock	siCTR	0
TBP	IP-TAF2	siTAF1	0.0157044		TAF5	IP-TAF10	siCTR	0.201017
TBP	IP-TAF2	siTAF1	0		TAF5	IP-TAF10	siCTR	0.197352
TBP	IP-TAF2	siTAF1	0		TAF5	IP-TAF10	siCTR	0.198071
					TAF5	IP-TAF4	siCTR	0.076287
					TAF5	IP-TAF4	siCTR	0.146978
					TAF5	IP-TAF4	siCTR	0.0788243
					TAF5	Mock	siTAF1	0
					TAF5	Mock	siTAF1	0
					TAF5	Mock	siTAF1	0
					TAF5	IP-TAF10	siTAF1	0.0437696
					TAF5	IP-TAF10	siTAF1	0.0434345
					TAF5	IP-TAF10	siTAF1	0.0867374
					TAF5	IP-TAF4	siTAF1	0.0552799
					TAF5	IP-TAF4	siTAF1	0.0387492
					TAF5	IP-TAF4	siTAF1	0.0775903
					TAF12	Mock	siCTR	0
					TAF12	Mock	siCTR	0
					TAF12	Mock	siCTR	0
					TAF12	IP-TAF10	siCTR	0.554912
					TAF12	IP-TAF10	siCTR	0.762713
					TAF12	IP-TAF10	siCTR	0.615129
					TAF12	IP-TAF4	siCTR	0.0947664
					TAF12	IP-TAF4	siCTR	0.456454
					TAF12	IP-TAF4	siCTR	0.489592
					TAF12	Mock	siTAF1	0
					TAF12	Mock	siTAF1	0
					TAF12	Mock	siTAF1	0
					TAF12	IP-TAF10	siTAF1	0.217489
					TAF12	IP-TAF10	siTAF1	0.755382
					TAF12	IP-TAF10	siTAF1	0.430993
					TAF12	IP-TAF4	siTAF1	0.549365
					TAF12	IP-TAF4	siTAF1	0.385085
					TAF12	IP-TAF4	siTAF1	0.289156
					TAF8	Mock	siCTR	0
					TAF8	Mock	siCTR	0
					TAF8	Mock	siCTR	0
					TAF8	IP-TAF10	siCTR	0.230557
					TAF8	IP-TAF10	siCTR	0.226354
					TAF8	IP-TAF10	siCTR	0.31947
					TAF8	IP-TAF4	siCTR	0.0492174
					TAF8	IP-TAF4	siCTR	0.0474124
					TAF8	IP-TAF4	siCTR	0.0508544
					TAF8	Mock	siTAF1	0
					TAF8	Mock	siTAF1	0
					TAF8	Mock	siTAF1	0
					TAF8	IP-TAF10	siTAF1	0.169431
					TAF8	IP-TAF10	siTAF1	0.112089
					TAF8	IP-TAF10	siTAF1	0.298451
					TAF8	IP-TAF4	siTAF1	0.0951051
					TAF8	IP-TAF4	siTAF1	0.099998
					TAF8	IP-TAF4	siTAF1	0.0500583
					TAF1	Mock	siCTR	0
					TAF1	Mock	siCTR	0
					TAF1	Mock	siCTR	0
					TAF1	IP-TAF10	siCTR	0.0954497
					TAF1	IP-TAF10	siCTR	0.112451
					TAF1	IP-TAF10	siCTR	0.0952266
					TAF1	IP-TAF4	siCTR	0.0489019
					TAF1	IP-TAF4	siCTR	0.0706626
					TAF1	IP-TAF4	siCTR	0.0252642
					TAF1	Mock	siTAF1	0
					TAF1	Mock	siTAF1	0.00850817
					TAF1	Mock	siTAF1	0
					TAF1	IP-TAF10	siTAF1	0.018705
					TAF1	IP-TAF10	siTAF1	0.0185617
					TAF1	IP-TAF10	siTAF1	0.0123557
					TAF1	IP-TAF4	siTAF1	0.00787462
					TAF1	IP-TAF4	siTAF1	0.0165595
					TAF1	IP-TAF4	siTAF1	0.00828956
					TAF7	Mock	siCTR	0
					TAF7	Mock	siCTR	0
					TAF7	Mock	siCTR	0
					TAF7	IP-TAF10	siCTR	0.307189
					TAF7	IP-TAF10	siCTR	0.351853
					TAF7	IP-TAF10	siCTR	0.28377
					TAF7	IP-TAF4	siCTR	0.17487
					TAF7	IP-TAF4	siCTR	0.0842283
					TAF7	IP-TAF4	siCTR	0.135515
					TAF7	Mock	siTAF1	0
					TAF7	Mock	siTAF1	0
					TAF7	Mock	siTAF1	0
					TAF7	IP-TAF10	siTAF1	0.150497
					TAF7	IP-TAF10	siTAF1	0.149345
					TAF7	IP-TAF10	siTAF1	0.13255
					TAF7	IP-TAF4	siTAF1	0
					TAF7	IP-TAF4	siTAF1	0.0888234
					TAF7	IP-TAF4	siTAF1	0.0444644
					TAF4B	Mock	siCTR	0
					TAF4B	Mock	siCTR	0
					TAF4B	Mock	siCTR	0
					TAF4B	IP-TAF10	siCTR	0.082915
					TAF4B	IP-TAF10	siCTR	0.0203508
					TAF4B	IP-TAF10	siCTR	0
					TAF4B	IP-TAF4	siCTR	0
					TAF4B	IP-TAF4	siCTR	0
					TAF4B	IP-TAF4	siCTR	0.0182887
					TAF4B	Mock	siTAF1	0
					TAF4B	Mock	siTAF1	0
					TAF4B	Mock	siTAF1	0
					TAF4B	IP-TAF10	siTAF1	0.0812429
					TAF4B	IP-TAF10	siTAF1	0.0403104
					TAF4B	IP-TAF10	siTAF1	0.0536658
					TAF4B	IP-TAF4	siTAF1	0
					TAF4B	IP-TAF4	siTAF1	0
					TAF4B	IP-TAF4	siTAF1	0
					TAF11	Mock	siCTR	0
					TAF11	Mock	siCTR	0
					TAF11	Mock	siCTR	0
					TAF11	IP-TAF10	siCTR	0.0846833
					TAF11	IP-TAF10	siCTR	0.166279
					TAF11	IP-TAF10	siCTR	0.281618
					TAF11	IP-TAF4	siCTR	0.14462
					TAF11	IP-TAF4	siCTR	0.208974
					TAF11	IP-TAF4	siCTR	0.224145
					TAF11	Mock	siTAF1	0
					TAF11	Mock	siTAF1	0
					TAF11	Mock	siTAF1	0
					TAF11	IP-TAF10	siTAF1	0
					TAF11	IP-TAF10	siTAF1	0.0823402
					TAF11	IP-TAF10	siTAF1	0
					TAF11	IP-TAF4	siTAF1	0
					TAF11	IP-TAF4	siTAF1	0.146916
					TAF11	IP-TAF4	siTAF1	0
					TBP	Mock	siCTR	0
					TBP	Mock	siCTR	0
					TBP	Mock	siCTR	0
					TBP	IP-TAF10	siCTR	0
					TBP	IP-TAF10	siCTR	0.0517475
					TBP	IP-TAF10	siCTR	0
					TBP	IP-TAF4	siCTR	0.0450071
					TBP	IP-TAF4	siCTR	0
					TBP	IP-TAF4	siCTR	0.139512
					TBP	Mock	siTAF1	0
					TBP	Mock	siTAF1	0
					TBP	Mock	siTAF1	0
					TBP	IP-TAF10	siTAF1	0.0516456
					TBP	IP-TAF10	siTAF1	0
					TBP	IP-TAF10	siTAF1	0
					TBP	IP-TAF4	siTAF1	0.0434846
					TBP	IP-TAF4	siTAF1	0
					TBP	IP-TAF4	siTAF1	0.091552
					TAF13	Mock	siCTR	0
					TAF13	Mock	siCTR	0
					TAF13	Mock	siCTR	0
					TAF13	IP-TAF10	siCTR	0.144098
					TAF13	IP-TAF10	siCTR	0
					TAF13	IP-TAF10	siCTR	0.159735
					TAF13	IP-TAF4	siCTR	0
					TAF13	IP-TAF4	siCTR	0
					TAF13	IP-TAF4	siCTR	0
					TAF13	Mock	siTAF1	0
					TAF13	Mock	siTAF1	0
					TAF13	Mock	siTAF1	0
					TAF13	IP-TAF10	siTAF1	0
					TAF13	IP-TAF10	siTAF1	0
					TAF13	IP-TAF10	siTAF1	0
					TAF13	IP-TAF4	siTAF1	0
					TAF13	IP-TAF4	siTAF1	0
					TAF13	IP-TAF4	siTAF1	0
